# Supplementary material for: Raising the HOMO level of the [closo-B10H10]2− anion: apical alkyl derivatives for modern materials
Source: Chem Sci. 2025 Nov 24;17(2):1282–7. doi: 10.1039/d5sc08516k (PMC12642937; doi:10.1039/d5sc08516k)
Supplement: SC-017-D5SC08516K-s002 [file SC-017-D5SC08516K-s002.cif]

# Supplementary Information (SI) for Chemical Science.
# This journal is © The Royal Society of Chemistry 2025

####################################################################### 
# 
# This file contains crystal structure data downloaded from the 
# Cambridge Structural Database (CSD) hosted by the Cambridge 
# Crystallographic Data Centre (CCDC).
# 
# Full information about CCDC data access policies and citation 
# guidelines are available at http://www.ccdc.cam.ac.uk/access/V1 
# 
# Audit and citation data items may have been added by the CCDC. 
# Please retain this information to preserve the provenance of 
# this file and to allow appropriate attribution of the data. 
# 
#######################################################################

data_rj_013_d_auto
_database_code_depnum_ccdc_archive 'CCDC 2362917'
loop_
_audit_author_name
_audit_author_address
'Oleksandr Hietsoi'
;Middle Tennessee State University
United States of America
;
_audit_update_record             
;
2024-06-14 deposited with the CCDC.	2025-11-18 downloaded from the CCDC.
;
_audit_creation_date             2024-06-12
_audit_creation_method           
;
Olex2 1.3-ac4
(compiled 2020.03.28 svn.rd84adfe8 for Rigaku Oxford Diffraction, GUI svn.r6032)
;
_shelx_SHELXL_version_number     2018/1
loop_
_audit_author_email
oleksandr.hietsoi@mtsu.edu
_chemical_name_common            ?
_chemical_name_systematic        ?
_chemical_formula_moiety         '2(C24 H20 P), C4 H18 B10, C H4 O'
_chemical_formula_sum            'C53 H62 B10 O P2'
_chemical_formula_weight         885.06
_chemical_melting_point          ?
_chemical_oxdiff_formula         C53H62B10OP2
_chemical_oxdiff_usercomment     'New sample'
loop_
_atom_type_symbol
_atom_type_description
_atom_type_scat_dispersion_real
_atom_type_scat_dispersion_imag
_atom_type_scat_source
C C 0.0181 0.0091 'International Tables Vol C Tables 4.2.6.8 and 6.1.1.4'
H H 0.0000 0.0000 'International Tables Vol C Tables 4.2.6.8 and 6.1.1.4'
B B 0.0090 0.0039 'International Tables Vol C Tables 4.2.6.8 and 6.1.1.4'
O O 0.0492 0.0322 'International Tables Vol C Tables 4.2.6.8 and 6.1.1.4'
P P 0.2955 0.4335 'International Tables Vol C Tables 4.2.6.8 and 6.1.1.4'

_shelx_space_group_comment       
;
The symmetry employed for this shelxl refinement is uniquely defined
by the following loop, which should always be used as a source of
symmetry information in preference to the above space-group names.
They are only intended as comments.
;
_space_group_crystal_system      monoclinic
_space_group_IT_number           14
_space_group_name_H-M_alt        'P 1 21/n 1'
_space_group_name_Hall           '-P 2yn'
loop_
_space_group_symop_operation_xyz
'x, y, z'
'-x+1/2, y+1/2, -z+1/2'
'-x, -y, -z'
'x-1/2, -y-1/2, z-1/2'

_cell_length_a                   11.5108(2)
_cell_length_b                   13.8768(2)
_cell_length_c                   31.3332(4)
_cell_angle_alpha                90
_cell_angle_beta                 98.3290(10)
_cell_angle_gamma                90
_cell_volume                     4952.16(13)
_cell_formula_units_Z            4
_cell_measurement_reflns_used    16531
_cell_measurement_temperature    99.8(8)
_cell_measurement_theta_max      76.5060
_cell_measurement_theta_min      2.8230
_shelx_estimated_absorpt_T_max   0.862
_shelx_estimated_absorpt_T_min   0.672
_exptl_absorpt_coefficient_mu    1.073
_exptl_absorpt_correction_T_max  1.000
_exptl_absorpt_correction_T_min  0.416
_exptl_absorpt_correction_type   gaussian
_exptl_absorpt_process_details   
;
CrysAlisPro 1.171.41.123a (Rigaku Oxford Diffraction, 2022)
Numerical absorption correction based on gaussian integration over
a multifaceted crystal model
Empirical absorption correction using spherical harmonics,
implemented in SCALE3 ABSPACK scaling algorithm.
;
_exptl_absorpt_special_details   ?
_exptl_crystal_colour            yellow
_exptl_crystal_colour_primary    yellow
_exptl_crystal_density_diffrn    1.187
_exptl_crystal_density_meas      ?
_exptl_crystal_density_method    ?
_exptl_crystal_description       plate
_exptl_crystal_F_000             1872
loop_
_exptl_crystal_face_index_h
_exptl_crystal_face_index_k
_exptl_crystal_face_index_l
_exptl_crystal_face_perp_dist
3 -1 -20 0.1708
-7 3 0 0.0969
-6 -2 12 0.1655
-1 -2 -19 0.1238
-2 -8 -2 0.1466
1 7 -14 0.1712
-1 7 12 0.1611
-1 -1 20 0.1746
-7 2 -4 0.0689
-7 1 1 0.0879
-1 -5 16 0.1922
6 3 10 0.0800
4 -7 0 0.1753
7 0 -3 0.1044
7 1 4 0.0659
-4 -2 -15 0.0818
-5 -5 -9 0.0860
6 -4 9 0.1518
-2 5 -14 0.1392
-7 -1 -2 0.0787
-6 2 -9 0.0696
-6 -2 -9 0.0617
-5 1 -14 0.0772
-3 5 16 0.1701
0 -8 8 0.1820

_exptl_crystal_preparation       'islated from MeOH'
_exptl_crystal_recrystallization_method 'isolated from MeOH'
_exptl_crystal_size_max          0.402
_exptl_crystal_size_mid          0.356
_exptl_crystal_size_min          0.143
loop_
_exptl_oxdiff_crystal_face_indexfrac_h
_exptl_oxdiff_crystal_face_indexfrac_k
_exptl_oxdiff_crystal_face_indexfrac_l
_exptl_oxdiff_crystal_face_x
_exptl_oxdiff_crystal_face_y
_exptl_oxdiff_crystal_face_z
2.9754 -0.9146 -19.5150 0.0570 -0.7005 -0.7114
-6.9034 3.1737 -0.3282 -0.8361 0.5118 -0.1977
-6.4030 -1.6417 12.2052 -0.6751 0.4117 0.6122
-1.0093 -1.7159 -19.1784 -0.4741 -0.6170 -0.6281
-2.4043 -8.3943 -2.4328 -0.5332 -0.6975 0.4788
1.4573 6.5958 -13.6678 0.1144 0.1524 -0.9817
-0.9038 7.1947 12.2436 0.2326 0.9726 -0.0023
-1.3708 -1.2695 20.1078 0.1144 0.4711 0.8746
-6.7851 2.1759 -4.2347 -0.9044 0.3189 -0.2834
-7.4232 0.5042 0.8592 -0.9425 0.3329 0.0300
-1.2142 -5.4644 16.1083 -0.0195 0.0003 0.9998
5.6243 2.6654 9.6442 0.9439 0.2808 0.1739
4.3429 -7.2657 0.4627 0.4163 -0.7670 0.4882
7.4664 0.3458 -3.3385 0.9269 -0.3270 -0.1839
6.9466 1.3743 4.0406 0.9990 -0.0254 0.0368
-3.8300 -1.8567 -15.2817 -0.7825 -0.4248 -0.4553
-4.8135 -4.7013 -9.3832 -0.8780 -0.4776 -0.0303
5.5994 -3.5234 8.5517 0.7897 -0.2778 0.5470
-2.1976 5.1820 -14.4766 -0.4051 0.1413 -0.9033
-7.2143 -0.8842 -2.0453 -0.9915 0.1297 0.0092
-5.9985 1.6296 -9.0844 -0.8910 0.1157 -0.4390
-5.9949 -1.8623 -8.9313 -0.9635 -0.1798 -0.1985
-4.5041 0.7397 -14.2064 -0.7972 -0.1495 -0.5850
-2.6330 4.9462 16.3037 0.0235 0.9491 0.3141
0.2454 -8.1910 8.2083 -0.0140 -0.4945 0.8690

_exptl_transmission_factor_max   ?
_exptl_transmission_factor_min   ?
_diffrn_reflns_av_R_equivalents  0.0254
_diffrn_reflns_av_unetI/netI     0.0287
_diffrn_reflns_Laue_measured_fraction_full 0.998
_diffrn_reflns_Laue_measured_fraction_max 0.969
_diffrn_reflns_limit_h_max       14
_diffrn_reflns_limit_h_min       -14
_diffrn_reflns_limit_k_max       16
_diffrn_reflns_limit_k_min       -17
_diffrn_reflns_limit_l_max       38
_diffrn_reflns_limit_l_min       -29
_diffrn_reflns_number            29114
_diffrn_reflns_point_group_measured_fraction_full 0.998
_diffrn_reflns_point_group_measured_fraction_max 0.969
_diffrn_reflns_theta_full        67.684
_diffrn_reflns_theta_max         76.701
_diffrn_reflns_theta_min         2.851
_diffrn_ambient_environment      N~2~
_diffrn_ambient_temperature      99.8(8)
_diffrn_detector                 'Hybrid Pixel Array Detector'
_diffrn_detector_area_resol_mean 5.8140
_diffrn_detector_type            'Pilatus 200K'
_diffrn_measured_fraction_theta_full 0.998
_diffrn_measured_fraction_theta_max 0.969
_diffrn_measurement_details      
;
List of Runs (angles in degrees, time in seconds):

  # Type    Start    End  Width  t~exp~   \w     \q     \k     \f   Frames
#--------------------------------------------------------------------------
  1  \w   -103.00 -40.00   0.50    0.50    --  -38.50 -19.00 150.00  126
  2  \w    -32.00  23.00   0.50    0.50    --  -38.50  19.00 150.00  110
  3  \w   -104.00 -48.00   0.50    0.50    --  -38.50 -19.00-150.00  112
  4  \w     41.00  78.00   0.50    0.50    --   50.71  57.00  60.00   74
  5  \w     89.00 115.00   0.50    0.50    --   50.71  38.00-150.00   52
  6  \w     86.00 115.00   0.50    0.50    --   50.71  38.00 -30.00   58
  7  \w     40.00 102.00   0.50    1.00    --  103.48 -30.00   0.00  124
  8  \w    103.00 145.00   0.50    1.00    --  103.48  30.00 -60.00   84
  9  \w     41.00  97.00   0.50    1.00    --  103.48 -45.00   0.00  112
 10  \w     70.00  98.00   0.50    1.00    --  103.48 -45.00  30.00   56
 11  \w     41.00  81.00   0.50    1.00    --  103.48 -45.00 -60.00   80
 12  \w     46.00  96.00   0.50    1.00    --  103.48 -30.00  60.00  100
 13  \w     48.00  94.00   0.50    1.00    --  103.48 -45.00-180.00   92
 14  \w     49.00 102.00   0.50    1.00    --  103.48 -30.00 -60.00  106
 15  \w     64.00  99.00   0.50    1.00    --  103.48 -15.00  60.00   70
 16  \w     38.00  98.00   0.50    1.00    --  103.48 -15.00 150.00  120
 17  \w     41.00  88.00   0.50    1.00    --  103.48 -45.00 150.00   94
 18  \w    102.00 147.00   0.50    1.00    --  103.48  45.00-180.00   90
 19  \w    128.00 171.00   0.50    1.00    --  103.48  15.00 -90.00   86
;
_diffrn_measurement_device       'four-circle diffractometer'
_diffrn_measurement_device_type  
'SuperNova, Dual, Cu at home/near, Pilatus 200K'
_diffrn_measurement_method       '\w scans'
_diffrn_orient_matrix_type       
'CrysAlisPro convention (1999,Acta A55,543-557)'
_diffrn_orient_matrix_UB_11      0.1302734000
_diffrn_orient_matrix_UB_12      0.0215848000
_diffrn_orient_matrix_UB_13      0.0159328000
_diffrn_orient_matrix_UB_21      -0.0359709000
_diffrn_orient_matrix_UB_22      0.0857459000
_diffrn_orient_matrix_UB_23      0.0263922000
_diffrn_orient_matrix_UB_31      -0.0040900000
_diffrn_orient_matrix_UB_32      -0.0671606000
_diffrn_orient_matrix_UB_33      0.0389769000
_diffrn_radiation_monochromator  mirror
_diffrn_radiation_probe          x-ray
_diffrn_radiation_type           'Cu K\a'
_diffrn_radiation_wavelength     1.54184
_diffrn_source                   'micro-focus sealed X-ray tube'
_diffrn_source_type              'SuperNova (Cu) X-ray Source'
_reflns_Friedel_coverage         0.000
_reflns_Friedel_fraction_full    .
_reflns_Friedel_fraction_max     .
_reflns_number_gt                9020
_reflns_number_total             10117
_reflns_odcompleteness_completeness 99.86
_reflns_odcompleteness_iscentric 1
_reflns_odcompleteness_theta     66.97
_reflns_special_details          
;
 Reflections were merged by SHELXL according to the crystal
 class for the calculation of statistics and refinement.
 
 _reflns_Friedel_fraction is defined as the number of unique
 Friedel pairs measured divided by the number that would be
 possible theoretically, ignoring centric projections and
 systematic absences.
;
_reflns_threshold_expression     'I > 2\s(I)'
_computing_cell_refinement       'CrysAlisPro 1.171.41.123a (Rigaku OD, 2022)'
_computing_data_collection       'CrysAlisPro 1.171.41.123a (Rigaku OD, 2022)'
_computing_data_reduction        'CrysAlisPro 1.171.41.123a (Rigaku OD, 2022)'
_computing_molecular_graphics    'Olex2 1.3-ac4 (Dolomanov et al., 2009)'
_computing_publication_material  'Olex2 1.3-ac4 (Dolomanov et al., 2009)'
_computing_structure_refinement  'SHELXL 2018/1 (Sheldrick, 2015)'
_computing_structure_solution    'SHELXT 2014/5 (Sheldrick, 2014)'
_refine_diff_density_max         0.508
_refine_diff_density_min         -0.525
_refine_diff_density_rms         0.057
_refine_ls_extinction_coef       .
_refine_ls_extinction_method     none
_refine_ls_goodness_of_fit_ref   1.044
_refine_ls_hydrogen_treatment    mixed
_refine_ls_matrix_type           full
_refine_ls_number_parameters     663
_refine_ls_number_reflns         10117
_refine_ls_number_restraints     318
_refine_ls_R_factor_all          0.0638
_refine_ls_R_factor_gt           0.0583
_refine_ls_restrained_S_all      1.033
_refine_ls_shift/su_max          0.001
_refine_ls_shift/su_mean         0.000
_refine_ls_structure_factor_coef Fsqd
_refine_ls_weighting_details     
'w=1/[\s^2^(Fo^2^)+(0.0880P)^2^+4.1733P] where P=(Fo^2^+2Fc^2^)/3'
_refine_ls_weighting_scheme      calc
_refine_ls_wR_factor_gt          0.1639
_refine_ls_wR_factor_ref         0.1682
_refine_special_details          ?
_olex2_refinement_description    
;
1. Fixed Uiso
 At 1.2 times of:
  All B(H) groups, All C(H) groups, All C(H,H) groups
 At 1.5 times of:
  All C(H,H,H) groups, All C(H,H,H,H,H,H) groups, All O(H) groups
2. Restrained distances
 C23-C28 \\sim C23-C28A
 with sigma of 0.02
 C23-C24 \\sim C23-C24A
 with sigma of 0.02
 C26-C25 \\sim C26A-C25A
 with sigma of 0.02
 C26-C27 \\sim C26A-C27A
 with sigma of 0.02
 C25-C27 \\sim C25A-C27A
 with sigma of 0.04
 C24-C25 \\sim C24A-C25A
 with sigma of 0.02
 C27-C28 \\sim C27A-C28A
 with sigma of 0.02
 C23-C25 \\sim C23-C25A
 with sigma of 0.04
 C23-C27 \\sim C23-C27A
 with sigma of 0.04
 C26-C24 \\sim C26A-C24A
 with sigma of 0.04
 C26-C28 \\sim C26A-C28A
 with sigma of 0.04
 O1-C53 \\sim O1A-C53
 with sigma of 0.02
3. Uiso/Uaniso restraints and constraints
C12 \\sim C13 \\sim C14 \\sim C12A \\sim C13A \\sim C14A: within 2A with sigma
of 0.04 and sigma for terminal atoms of 0.08 within 2A
C23 \\sim C24 \\sim C25 \\sim C26 \\sim C27 \\sim C28 \\sim C24A \\sim C25A
\\sim C26A \\sim C27A \\sim C28A: within 2A with sigma of 0.04 and sigma for
terminal atoms of 0.08 within 2A
Uanis(C28) = Uanis(C28A)
Uanis(C25) = Uanis(C25A)
Uanis(C13) = Uanis(C13A)
Uanis(O1) = Uanis(O1A)
4. Rigid body (RIGU) restrains
 C12, C13, C14, C12A, C13A, C14A
 with sigma for 1-2 distances of 0.004 and sigma for 1-3 distances of 0.004
 C23, C24, C25, C26, C27, C28, C24A, C25A, C26A, C27A, C28A
 with sigma for 1-2 distances of 0.004 and sigma for 1-3 distances of 0.004
5. Others
 Sof(H15A)=Sof(C12A)=Sof(H12A)=Sof(C13A)=Sof(H13A)=Sof(C14A)=Sof(H14A)=1-FVAR(1)
 Sof(H15)=Sof(C12)=Sof(H12)=Sof(C13)=Sof(H13)=Sof(C14)=Sof(H14)=FVAR(1)
 Sof(C24A)=Sof(H24A)=Sof(C25A)=Sof(H25A)=Sof(C26A)=Sof(H26A)=Sof(C27A)=
 Sof(H27A)=Sof(C28A)=Sof(H28A)=1-FVAR(2)
 Sof(C24)=Sof(H24)=Sof(C25)=Sof(H25)=Sof(C26)=Sof(H26)=Sof(C27)=Sof(H27)=
 Sof(C28)=Sof(H28)=FVAR(2)
 Sof(H53D)=Sof(H53E)=Sof(H53F)=Sof(O1A)=Sof(H1AA)=1-FVAR(3)
 Sof(H53A)=Sof(H53B)=Sof(H53C)=Sof(O1)=Sof(H1)=FVAR(3)
6.a Secondary CH2 refined with riding coordinates:
 C1(H1A,H1B), C2(H2A,H2B), C3(H3A,H3B)
6.b Aromatic/amide H refined with riding coordinates:
 C6(H6), C7(H7), C8(H8), C9(H9), C10(H10), C15(H15), C15(H15A), C16(H16),
 C18(H18), C19(H19), C20(H20), C21(H21), C22(H22), C12(H12), C13(H13), C14(H14),
  C24(H24), C25(H25), C26(H26), C27(H27), C28(H28), C12A(H12A), C13A(H13A),
 C14A(H14A), C24A(H24A), C25A(H25A), C26A(H26A), C27A(H27A), C28A(H28A),
 C30(H30), C31(H31), C32(H32), C33(H33), C34(H34), C36(H36), C37(H37), C38(H38),
  C39(H39), C40(H40), C42(H42), C43(H43), C44(H44), C45(H45), C46(H46),
 C48(H48), C49(H49), C50(H50), C51(H51), C52(H52)
6.c Idealised Me refined as rotating group:
 C4(H4A,H4B,H4C), C53(H53A,H53B,H53C), C53(H53D,H53E,H53F)
6.d Idealised tetrahedral OH refined as rotating group:
 O1(H1), O1A(H1AA)
6.e Boron cage BH refined with riding coordinates:
 B2(H2), B3(H3), B4(H4), B5(H5), B6(H6A), B7(H7A), B8(H8A), B9(H9A)
;
_atom_sites_solution_hydrogens   mixed
_atom_sites_solution_primary     dual
_atom_sites_solution_secondary   ?
loop_
_atom_site_label
_atom_site_type_symbol
_atom_site_fract_x
_atom_site_fract_y
_atom_site_fract_z
_atom_site_U_iso_or_equiv
_atom_site_adp_type
_atom_site_occupancy
_atom_site_site_symmetry_order
_atom_site_calc_flag
_atom_site_refinement_flags_posn
_atom_site_refinement_flags_adp
_atom_site_refinement_flags_occupancy
_atom_site_disorder_assembly
_atom_site_disorder_group
P1 P 0.28442(4) 0.68691(4) 0.34028(2) 0.02915(14) Uani 1 1 d . . . . .
C5 C 0.16442(18) 0.61241(16) 0.31703(7) 0.0307(4) Uani 1 1 d . . . . .
C6 C 0.1387(2) 0.6056(2) 0.27213(8) 0.0433(6) Uani 1 1 d . . . . .
H6 H 0.186136 0.637931 0.254253 0.052 Uiso 1 1 calc R U . . .
C7 C 0.0432(2) 0.5511(2) 0.25398(9) 0.0537(7) Uani 1 1 d . . . . .
H7 H 0.024941 0.546285 0.223500 0.064 Uiso 1 1 calc R U . . .
C8 C -0.0251(2) 0.5040(2) 0.27989(11) 0.0551(8) Uani 1 1 d . . . . .
H8 H -0.089835 0.466392 0.267123 0.066 Uiso 1 1 calc R U . . .
C9 C -0.0007(2) 0.51078(18) 0.32433(10) 0.0466(6) Uani 1 1 d . . . . .
H9 H -0.048668 0.478277 0.341965 0.056 Uiso 1 1 calc R U . . .
C10 C 0.09477(19) 0.56555(16) 0.34309(8) 0.0348(5) Uani 1 1 d . . . . .
H10 H 0.112002 0.570745 0.373587 0.042 Uiso 1 1 calc R U . . .
C11 C 0.31648(18) 0.66025(18) 0.39697(7) 0.0337(5) Uani 1 1 d . . . . .
C15 C 0.3125(2) 0.70493(18) 0.47102(7) 0.0387(5) Uani 1 1 d . . . . .
H15 H 0.299070 0.752301 0.491639 0.046 Uiso 0.801(6) 1 calc R U P A 1
H15A H 0.273814 0.739410 0.491053 0.046 Uiso 0.199(6) 1 calc R U P A 2
C16 C 0.2928(2) 0.72708(18) 0.42741(7) 0.0378(5) Uani 1 1 d . . . . .
H16 H 0.262819 0.788675 0.418320 0.045 Uiso 1 1 calc R U . . .
C17 C 0.24589(18) 0.81161(17) 0.33262(7) 0.0315(4) Uani 1 1 d . . . . .
C18 C 0.3271(2) 0.88251(19) 0.34818(8) 0.0402(5) Uani 1 1 d . . . . .
H18 H 0.400679 0.864430 0.363941 0.048 Uiso 1 1 calc R U . . .
C19 C 0.3011(2) 0.97921(19) 0.34078(8) 0.0443(6) Uani 1 1 d . . . . .
H19 H 0.356613 1.027201 0.351537 0.053 Uiso 1 1 calc R U . . .
C20 C 0.1947(2) 1.00550(19) 0.31780(8) 0.0433(6) Uani 1 1 d . . . . .
H20 H 0.176834 1.071713 0.312687 0.052 Uiso 1 1 calc R U . . .
C21 C 0.1139(2) 0.9360(2) 0.30218(9) 0.0465(6) Uani 1 1 d . . . . .
H21 H 0.040741 0.954530 0.286273 0.056 Uiso 1 1 calc R U . . .
C22 C 0.1389(2) 0.83902(18) 0.30957(8) 0.0391(5) Uani 1 1 d . . . . .
H22 H 0.082802 0.791466 0.298844 0.047 Uiso 1 1 calc R U . . .
C23 C 0.4084(2) 0.6657(2) 0.31230(8) 0.0424(6) Uani 1 1 d D U . . .
C12 C 0.3486(4) 0.5643(3) 0.41066(10) 0.0438(8) Uani 0.801(6) 1 d . U P A 1
H12 H 0.356793 0.515746 0.389931 0.053 Uiso 0.801(6) 1 calc R U P A 1
C13 C 0.3678(3) 0.5425(3) 0.45419(10) 0.0496(9) Uani 0.801(6) 1 d . U P A 1
H13 H 0.391581 0.479276 0.463235 0.059 Uiso 0.801(6) 1 calc R U P A 1
C14 C 0.3525(5) 0.6122(4) 0.4850(2) 0.0387(10) Uani 0.801(6) 1 d . U P A 1
H14 H 0.368769 0.597569 0.514858 0.046 Uiso 0.801(6) 1 calc R U P A 1
C24 C 0.4269(11) 0.7304(8) 0.2801(3) 0.056(2) Uani 0.620(7) 1 d D U P B 1
H24 H 0.372852 0.781487 0.272638 0.068 Uiso 0.620(7) 1 calc R U P B 1
C25 C 0.5250(18) 0.7207(9) 0.2583(6) 0.075(2) Uani 0.620(7) 1 d D U P B 1
H25 H 0.548918 0.771897 0.241462 0.090 Uiso 0.620(7) 1 calc R U P B 1
C26 C 0.5844(11) 0.6358(8) 0.2621(4) 0.063(2) Uani 0.620(7) 1 d D U P B 1
H26 H 0.629933 0.617062 0.240570 0.075 Uiso 0.620(7) 1 calc R U P B 1
C27 C 0.5789(6) 0.5759(5) 0.2976(3) 0.0650(17) Uani 0.620(7) 1 d D U P B 1
H27 H 0.635128 0.526071 0.304376 0.078 Uiso 0.620(7) 1 calc R U P B 1
C28 C 0.4886(5) 0.5899(4) 0.3234(2) 0.0532(11) Uani 0.620(7) 1 d D U P B 1
H28 H 0.482350 0.549435 0.347372 0.064 Uiso 0.620(7) 1 calc R U P B 1
C12A C 0.4086(15) 0.6052(12) 0.4102(4) 0.045(3) Uani 0.199(6) 1 d . U P A 2
H12A H 0.455749 0.579233 0.390501 0.054 Uiso 0.199(6) 1 calc R U P A 2
C13A C 0.4340(15) 0.5864(11) 0.4554(4) 0.0496(9) Uani 0.199(6) 1 d . U P A 2
H13A H 0.487305 0.537185 0.466588 0.059 Uiso 0.199(6) 1 calc R U P A 2
C14A C 0.377(2) 0.6437(17) 0.4822(8) 0.048(5) Uani 0.199(6) 1 d . U P A 2
H14A H 0.392475 0.631265 0.512331 0.058 Uiso 0.199(6) 1 calc R U P A 2
C24A C 0.4506(18) 0.7328(14) 0.2867(7) 0.069(5) Uani 0.380(7) 1 d D U P B 2
H24A H 0.432341 0.799231 0.288941 0.083 Uiso 0.380(7) 1 calc R U P B 2
C25A C 0.523(3) 0.6997(18) 0.2564(10) 0.075(2) Uani 0.380(7) 1 d D U P B 2
H25A H 0.522474 0.728869 0.228947 0.090 Uiso 0.380(7) 1 calc R U P B 2
C26A C 0.5956(19) 0.6222(17) 0.2698(9) 0.083(5) Uani 0.380(7) 1 d D U P B 2
H26A H 0.676343 0.619774 0.266665 0.100 Uiso 0.380(7) 1 calc R U P B 2
C27A C 0.5388(9) 0.5490(10) 0.2883(4) 0.071(3) Uani 0.380(7) 1 d D U P B 2
H27A H 0.565353 0.484363 0.286927 0.085 Uiso 0.380(7) 1 calc R U P B 2
C28A C 0.4409(8) 0.5703(6) 0.3091(3) 0.0532(11) Uani 0.380(7) 1 d D U P B 2
H28A H 0.398349 0.520347 0.320617 0.064 Uiso 0.380(7) 1 calc R U P B 2
P2 P 0.84553(4) 0.80252(3) 0.41496(2) 0.02286(13) Uani 1 1 d . . . . .
C29 C 0.82724(17) 0.82035(14) 0.35755(6) 0.0248(4) Uani 1 1 d . . . . .
C30 C 0.79975(18) 0.91062(15) 0.33939(6) 0.0281(4) Uani 1 1 d . . . . .
H30 H 0.787688 0.963994 0.357227 0.034 Uiso 1 1 calc R U . . .
C31 C 0.79017(19) 0.92184(17) 0.29509(7) 0.0335(5) Uani 1 1 d . . . . .
H31 H 0.769198 0.982852 0.282530 0.040 Uiso 1 1 calc R U . . .
C32 C 0.81078(19) 0.84529(18) 0.26892(7) 0.0339(5) Uani 1 1 d . . . . .
H32 H 0.804041 0.853906 0.238582 0.041 Uiso 1 1 calc R U . . .
C33 C 0.84109(18) 0.75649(17) 0.28690(7) 0.0317(4) Uani 1 1 d . . . . .
H33 H 0.856961 0.704349 0.268957 0.038 Uiso 1 1 calc R U . . .
C34 C 0.84854(17) 0.74292(15) 0.33118(6) 0.0271(4) Uani 1 1 d . . . . .
H34 H 0.867992 0.681377 0.343451 0.032 Uiso 1 1 calc R U . . .
C35 C 0.87363(19) 0.67708(14) 0.42593(6) 0.0281(4) Uani 1 1 d . . . . .
C36 C 0.9850(2) 0.64374(16) 0.44253(7) 0.0330(5) Uani 1 1 d . . . . .
H36 H 1.047584 0.688036 0.449899 0.040 Uiso 1 1 calc R U . . .
C37 C 1.0044(2) 0.54531(18) 0.44832(8) 0.0426(5) Uani 1 1 d . . . . .
H37 H 1.080391 0.522405 0.459673 0.051 Uiso 1 1 calc R U . . .
C38 C 0.8021(2) 0.51358(17) 0.42121(8) 0.0410(5) Uani 1 1 d . . . . .
H38 H 0.740012 0.468668 0.414051 0.049 Uiso 1 1 calc R U . . .
C39 C 0.7810(2) 0.61152(16) 0.41523(7) 0.0352(5) Uani 1 1 d . . . . .
H39 H 0.704692 0.633967 0.404023 0.042 Uiso 1 1 calc R U . . .
C40 C 0.9139(2) 0.48120(17) 0.43765(8) 0.0449(6) Uani 1 1 d . . . . .
H40 H 0.927893 0.414084 0.441548 0.054 Uiso 1 1 calc R U . . .
C41 C 0.97073(17) 0.86968(14) 0.43979(6) 0.0243(4) Uani 1 1 d . . . . .
C42 C 1.04061(18) 0.92256(15) 0.41537(7) 0.0280(4) Uani 1 1 d . . . . .
H42 H 1.019473 0.927922 0.385008 0.034 Uiso 1 1 calc R U . . .
C43 C 1.14175(19) 0.96739(16) 0.43603(7) 0.0335(5) Uani 1 1 d . . . . .
H43 H 1.188831 1.004763 0.419759 0.040 Uiso 1 1 calc R U . . .
C44 C 1.17378(19) 0.95779(16) 0.47990(7) 0.0348(5) Uani 1 1 d . . . . .
H44 H 1.243683 0.987532 0.493633 0.042 Uiso 1 1 calc R U . . .
C45 C 1.1048(2) 0.90508(17) 0.50414(7) 0.0364(5) Uani 1 1 d . . . . .
H45 H 1.127591 0.898496 0.534368 0.044 Uiso 1 1 calc R U . . .
C46 C 1.00252(19) 0.86194(16) 0.48428(7) 0.0325(5) Uani 1 1 d . . . . .
H46 H 0.954108 0.827124 0.500983 0.039 Uiso 1 1 calc R U . . .
C47 C 0.71650(17) 0.83382(15) 0.43844(6) 0.0259(4) Uani 1 1 d . . . . .
C48 C 0.6981(2) 0.78784(17) 0.47675(7) 0.0349(5) Uani 1 1 d . . . . .
H48 H 0.750625 0.738977 0.488862 0.042 Uiso 1 1 calc R U . . .
C49 C 0.6029(2) 0.81389(18) 0.49698(7) 0.0379(5) Uani 1 1 d . . . . .
H49 H 0.590139 0.782657 0.522882 0.045 Uiso 1 1 calc R U . . .
C50 C 0.52695(19) 0.88522(17) 0.47939(7) 0.0332(5) Uani 1 1 d . . . . .
H50 H 0.461926 0.902838 0.493247 0.040 Uiso 1 1 calc R U . . .
C51 C 0.54502(18) 0.93120(16) 0.44167(7) 0.0313(4) Uani 1 1 d . . . . .
H51 H 0.492735 0.980463 0.429838 0.038 Uiso 1 1 calc R U . . .
C52 C 0.63973(18) 0.90528(15) 0.42109(7) 0.0289(4) Uani 1 1 d . . . . .
H52 H 0.651753 0.936600 0.395130 0.035 Uiso 1 1 calc R U . . .
C1 C -0.0472(2) 0.2438(2) 0.36695(8) 0.0464(6) Uani 1 1 d . . . . .
H1A H -0.026641 0.206031 0.342303 0.056 Uiso 1 1 calc R U . . .
H1B H -0.029508 0.312287 0.361803 0.056 Uiso 1 1 calc R U . . .
C2 C 0.0283(2) 0.2110(2) 0.40718(9) 0.0475(6) Uani 1 1 d . . . . .
H2A H 0.013340 0.141623 0.411274 0.057 Uiso 1 1 calc R U . . .
H2B H 0.003690 0.245930 0.431936 0.057 Uiso 1 1 calc R U . . .
C3 C 0.1600(2) 0.2254(2) 0.40827(10) 0.0529(7) Uani 1 1 d . . . . .
H3A H 0.202135 0.184529 0.431406 0.063 Uiso 1 1 calc R U . . .
H3B H 0.182186 0.203131 0.380527 0.063 Uiso 1 1 calc R U . . .
C4 C 0.1999(3) 0.3284(2) 0.41582(12) 0.0648(8) Uani 1 1 d . . . . .
H4A H 0.160905 0.369118 0.392484 0.097 Uiso 1 1 calc R U . . .
H4B H 0.285115 0.332078 0.416446 0.097 Uiso 1 1 calc R U . . .
H4C H 0.179450 0.350839 0.443448 0.097 Uiso 1 1 calc R U . . .
B1 B -0.1852(2) 0.2331(2) 0.36830(8) 0.0340(5) Uani 1 1 d . . . . .
B2 B -0.2948(2) 0.18486(18) 0.33223(7) 0.0310(5) Uani 1 1 d . . . . .
H2 H -0.270838 0.155550 0.301357 0.037 Uiso 1 1 calc R U . . .
B3 B -0.2619(2) 0.14167(18) 0.38745(7) 0.0290(5) Uani 1 1 d . . . . .
H3 H -0.211033 0.077201 0.401115 0.035 Uiso 1 1 calc R U . . .
B4 B -0.2664(2) 0.26391(18) 0.40783(7) 0.0299(5) Uani 1 1 d . . . . .
H4 H -0.219656 0.298342 0.437815 0.036 Uiso 1 1 calc R U . . .
B5 B -0.2997(2) 0.30854(18) 0.35225(8) 0.0322(5) Uani 1 1 d . . . . .
H5 H -0.279874 0.379151 0.337562 0.039 Uiso 1 1 calc R U . . .
B6 B -0.4338(2) 0.24485(18) 0.33222(8) 0.0334(5) Uani 1 1 d . . . . .
H6A H -0.487651 0.266803 0.301060 0.040 Uiso 1 1 calc R U . . .
B7 B -0.4069(2) 0.12567(17) 0.35774(7) 0.0281(5) Uani 1 1 d . . . . .
H7A H -0.439335 0.052259 0.346975 0.034 Uiso 1 1 calc R U . . .
B8 B -0.3866(2) 0.18235(18) 0.41140(8) 0.0306(5) Uani 1 1 d . . . . .
H8A H -0.402731 0.154251 0.443538 0.037 Uiso 1 1 calc R U . . .
B9 B -0.4141(2) 0.30139(19) 0.38627(9) 0.0348(5) Uani 1 1 d . . . . .
H9A H -0.452362 0.368719 0.398212 0.042 Uiso 1 1 calc R U . . .
B10 B -0.5051(2) 0.2055(2) 0.37354(9) 0.0367(6) Uani 1 1 d . . . . .
H10A H -0.609(3) 0.199(2) 0.3746(9) 0.052(8) Uiso 1 1 d . . . . .
C53 C 0.2608(3) 0.3489(3) 0.30304(11) 0.0690(9) Uani 1 1 d D . . . .
H53A H 0.303940 0.298339 0.290113 0.103 Uiso 0.751(4) 1 calc R U P C 1
H53B H 0.226800 0.393943 0.280563 0.103 Uiso 0.751(4) 1 calc R U P C 1
H53C H 0.197921 0.319611 0.316639 0.103 Uiso 0.751(4) 1 calc R U P C 1
H53D H 0.185971 0.373370 0.288091 0.103 Uiso 0.249(4) 1 calc R U P C 2
H53E H 0.325778 0.380815 0.291631 0.103 Uiso 0.249(4) 1 calc R U P C 2
H53F H 0.266254 0.362141 0.333984 0.103 Uiso 0.249(4) 1 calc R U P C 2
O1 O 0.3379(3) 0.3987(3) 0.33426(13) 0.0811(10) Uani 0.751(4) 1 d D . P C 1
H1 H 0.397073 0.364256 0.342352 0.122 Uiso 0.751(4) 1 calc R U P C 1
O1A O 0.2671(9) 0.2509(7) 0.2966(4) 0.0811(10) Uani 0.249(4) 1 d D . P C 2
H1AA H 0.322186 0.227704 0.314093 0.122 Uiso 0.249(4) 1 calc R U P C 2

loop_
_atom_site_aniso_label
_atom_site_aniso_U_11
_atom_site_aniso_U_22
_atom_site_aniso_U_33
_atom_site_aniso_U_23
_atom_site_aniso_U_13
_atom_site_aniso_U_12
P1 0.0236(2) 0.0415(3) 0.0225(3) -0.0069(2) 0.00391(19) -0.0017(2)
C5 0.0258(9) 0.0360(11) 0.0288(10) -0.0051(9) -0.0013(8) 0.0021(8)
C6 0.0447(13) 0.0532(15) 0.0292(11) -0.0073(10) -0.0044(10) 0.0006(11)
C7 0.0501(15) 0.0589(17) 0.0444(14) -0.0171(13) -0.0188(12) 0.0081(13)
C8 0.0345(13) 0.0437(14) 0.079(2) -0.0189(14) -0.0205(13) 0.0036(11)
C9 0.0296(11) 0.0325(12) 0.0762(19) -0.0001(12) 0.0027(11) 0.0001(9)
C10 0.0305(10) 0.0317(11) 0.0413(12) 0.0007(9) 0.0023(9) 0.0034(9)
C11 0.0277(10) 0.0466(13) 0.0253(10) -0.0057(9) -0.0009(8) 0.0042(9)
C15 0.0470(13) 0.0424(13) 0.0275(11) -0.0086(10) 0.0084(9) -0.0097(11)
C16 0.0507(13) 0.0356(12) 0.0279(11) -0.0049(9) 0.0088(9) -0.0013(10)
C17 0.0284(10) 0.0426(12) 0.0251(10) -0.0014(9) 0.0095(8) -0.0055(9)
C18 0.0370(12) 0.0491(14) 0.0336(11) -0.0002(10) 0.0019(9) -0.0094(10)
C19 0.0506(14) 0.0436(14) 0.0400(13) 0.0006(11) 0.0112(11) -0.0161(11)
C20 0.0482(14) 0.0403(13) 0.0445(13) 0.0044(11) 0.0177(11) -0.0049(11)
C21 0.0356(12) 0.0486(15) 0.0560(16) 0.0045(12) 0.0087(11) 0.0001(11)
C22 0.0283(10) 0.0437(13) 0.0456(13) -0.0013(10) 0.0068(9) -0.0061(9)
C23 0.0313(11) 0.0583(15) 0.0396(13) -0.0182(11) 0.0112(9) -0.0035(10)
C12 0.053(2) 0.0449(19) 0.0322(15) -0.0054(14) 0.0032(14) 0.0118(17)
C13 0.060(2) 0.050(2) 0.0369(15) 0.0073(14) 0.0013(15) 0.0160(16)
C14 0.040(2) 0.049(3) 0.0252(18) 0.006(2) -0.0015(14) -0.0008(19)
C24 0.049(5) 0.088(5) 0.037(3) 0.007(3) 0.021(3) 0.010(4)
C25 0.078(2) 0.078(6) 0.082(3) -0.020(5) 0.055(2) -0.014(5)
C26 0.059(5) 0.067(4) 0.072(4) -0.032(3) 0.042(4) -0.020(3)
C27 0.045(3) 0.046(3) 0.110(5) -0.028(3) 0.034(4) -0.006(2)
C28 0.037(3) 0.054(2) 0.073(3) -0.019(2) 0.021(2) -0.003(2)
C12A 0.050(8) 0.052(8) 0.034(5) -0.008(5) 0.006(5) 0.017(7)
C13A 0.060(2) 0.050(2) 0.0369(15) 0.0073(14) 0.0013(15) 0.0160(16)
C14A 0.066(13) 0.053(12) 0.024(6) 0.011(8) 0.004(8) 0.015(9)
C24A 0.047(8) 0.071(6) 0.098(11) -0.015(6) 0.044(8) -0.012(5)
C25A 0.078(2) 0.078(6) 0.082(3) -0.020(5) 0.055(2) -0.014(5)
C26A 0.039(6) 0.100(9) 0.120(13) -0.044(7) 0.044(7) -0.018(5)
C27A 0.048(5) 0.078(6) 0.089(6) -0.051(5) 0.019(5) 0.002(4)
C28A 0.037(3) 0.054(2) 0.073(3) -0.019(2) 0.021(2) -0.003(2)
P2 0.0269(2) 0.0232(2) 0.0191(2) -0.00137(17) 0.00530(18) -0.00398(18)
C29 0.0240(9) 0.0296(10) 0.0213(9) -0.0020(7) 0.0050(7) -0.0036(7)
C30 0.0310(10) 0.0290(10) 0.0250(10) -0.0013(8) 0.0066(8) 0.0003(8)
C31 0.0354(11) 0.0372(11) 0.0280(10) 0.0045(9) 0.0048(8) 0.0028(9)
C32 0.0350(11) 0.0469(13) 0.0190(9) -0.0005(9) 0.0016(8) -0.0003(9)
C33 0.0314(10) 0.0401(12) 0.0233(10) -0.0086(8) 0.0032(8) 0.0002(9)
C34 0.0256(9) 0.0297(10) 0.0254(10) -0.0044(8) 0.0019(7) -0.0004(8)
C35 0.0373(11) 0.0244(9) 0.0236(9) -0.0010(8) 0.0075(8) -0.0052(8)
C36 0.0405(12) 0.0299(11) 0.0288(10) 0.0037(8) 0.0055(9) -0.0010(9)
C37 0.0492(14) 0.0342(12) 0.0434(13) 0.0101(10) 0.0037(11) 0.0033(10)
C38 0.0547(14) 0.0286(11) 0.0404(12) 0.0000(9) 0.0086(11) -0.0126(10)
C39 0.0409(12) 0.0303(11) 0.0343(11) -0.0010(9) 0.0053(9) -0.0073(9)
C40 0.0610(16) 0.0273(11) 0.0467(14) 0.0094(10) 0.0091(12) -0.0022(11)
C41 0.0270(9) 0.0240(9) 0.0220(9) -0.0025(7) 0.0042(7) -0.0012(7)
C42 0.0311(10) 0.0285(10) 0.0252(10) -0.0034(8) 0.0070(8) -0.0043(8)
C43 0.0309(10) 0.0322(11) 0.0392(12) -0.0060(9) 0.0110(9) -0.0066(9)
C44 0.0291(10) 0.0334(11) 0.0409(12) -0.0125(9) 0.0016(9) -0.0028(9)
C45 0.0386(12) 0.0412(12) 0.0270(10) -0.0069(9) -0.0035(9) 0.0000(9)
C46 0.0384(11) 0.0349(11) 0.0244(10) -0.0016(8) 0.0046(8) -0.0047(9)
C47 0.0288(9) 0.0280(10) 0.0219(9) -0.0035(7) 0.0066(7) -0.0073(8)
C48 0.0358(11) 0.0409(12) 0.0292(11) 0.0059(9) 0.0092(9) -0.0009(9)
C49 0.0380(12) 0.0500(14) 0.0280(11) 0.0051(10) 0.0130(9) -0.0052(10)
C50 0.0296(10) 0.0408(12) 0.0316(11) -0.0064(9) 0.0126(8) -0.0071(9)
C51 0.0286(10) 0.0328(11) 0.0331(11) -0.0035(9) 0.0059(8) -0.0027(8)
C52 0.0293(10) 0.0325(10) 0.0254(10) -0.0015(8) 0.0062(8) -0.0059(8)
C1 0.0401(13) 0.0584(16) 0.0425(13) 0.0002(12) 0.0124(10) -0.0072(12)
C2 0.0454(14) 0.0481(15) 0.0498(15) 0.0064(12) 0.0096(11) 0.0018(11)
C3 0.0431(14) 0.0591(17) 0.0560(16) 0.0027(14) 0.0059(12) 0.0036(13)
C4 0.0554(17) 0.0578(18) 0.079(2) 0.0154(16) 0.0036(15) 0.0072(14)
B1 0.0337(12) 0.0419(14) 0.0273(12) -0.0016(10) 0.0072(9) -0.0044(10)
B2 0.0364(12) 0.0361(13) 0.0214(11) -0.0005(9) 0.0069(9) 0.0002(10)
B3 0.0310(11) 0.0331(12) 0.0225(10) -0.0046(9) 0.0025(8) 0.0007(9)
B4 0.0377(12) 0.0290(11) 0.0237(11) -0.0017(9) 0.0065(9) -0.0032(10)
B5 0.0420(13) 0.0322(12) 0.0232(11) 0.0008(9) 0.0075(10) -0.0055(10)
B6 0.0340(12) 0.0338(12) 0.0310(12) 0.0005(10) 0.0000(9) 0.0027(10)
B7 0.0296(11) 0.0294(11) 0.0248(11) -0.0012(9) 0.0025(8) -0.0026(9)
B8 0.0366(12) 0.0323(12) 0.0250(11) -0.0018(9) 0.0119(9) -0.0063(10)
B9 0.0374(13) 0.0318(12) 0.0368(13) -0.0038(10) 0.0102(10) 0.0020(10)
B10 0.0316(12) 0.0369(13) 0.0429(14) -0.0041(11) 0.0101(10) -0.0008(10)
C53 0.074(2) 0.074(2) 0.0577(19) -0.0045(17) 0.0077(16) 0.0082(18)
O1 0.0672(19) 0.0660(19) 0.104(3) -0.0189(18) -0.0069(17) 0.0113(15)
O1A 0.0672(19) 0.0660(19) 0.104(3) -0.0189(18) -0.0069(17) 0.0113(15)

_geom_special_details            
;
 All esds (except the esd in the dihedral angle between two l.s. planes)
 are estimated using the full covariance matrix.  The cell esds are taken
 into account individually in the estimation of esds in distances, angles
 and torsion angles; correlations between esds in cell parameters are only
 used when they are defined by crystal symmetry.  An approximate (isotropic)
 treatment of cell esds is used for estimating esds involving l.s. planes.
;
loop_
_geom_bond_atom_site_label_1
_geom_bond_atom_site_label_2
_geom_bond_distance
_geom_bond_site_symmetry_2
_geom_bond_publ_flag
P1 C5 1.793(2) . ?
P1 C11 1.799(2) . ?
P1 C17 1.794(2) . ?
P1 C23 1.804(2) . ?
C5 C6 1.398(3) . ?
C5 C10 1.386(3) . ?
C6 C7 1.386(4) . ?
C7 C8 1.374(5) . ?
C8 C9 1.383(4) . ?
C9 C10 1.394(3) . ?
C11 C16 1.385(3) . ?
C11 C12 1.431(4) . ?
C11 C12A 1.324(14) . ?
C15 C16 1.387(3) . ?
C15 C14 1.415(6) . ?
C15 C14A 1.15(3) . ?
C17 C18 1.396(3) . ?
C17 C22 1.388(3) . ?
C18 C19 1.387(4) . ?
C19 C20 1.377(4) . ?
C20 C21 1.380(4) . ?
C21 C22 1.388(4) . ?
C23 C24 1.390(8) . ?
C23 C28 1.409(6) . ?
C23 C24A 1.363(13) . ?
C23 C28A 1.383(8) . ?
C12 C13 1.383(4) . ?
C13 C14 1.394(7) . ?
C24 C25 1.407(10) . ?
C25 C26 1.359(9) . ?
C26 C27 1.395(10) . ?
C27 C28 1.420(7) . ?
C12A C13A 1.428(18) . ?
C13A C14A 1.39(3) . ?
C24A C25A 1.430(15) . ?
C25A C26A 1.386(15) . ?
C26A C27A 1.379(15) . ?
C27A C28A 1.413(10) . ?
P2 C29 1.798(2) . ?
P2 C35 1.795(2) . ?
P2 C41 1.796(2) . ?
P2 C47 1.803(2) . ?
C29 C30 1.393(3) . ?
C29 C34 1.399(3) . ?
C30 C31 1.385(3) . ?
C31 C32 1.383(3) . ?
C32 C33 1.379(3) . ?
C33 C34 1.390(3) . ?
C35 C36 1.391(3) . ?
C35 C39 1.405(3) . ?
C36 C37 1.392(3) . ?
C37 C40 1.374(4) . ?
C38 C39 1.388(3) . ?
C38 C40 1.390(4) . ?
C41 C42 1.396(3) . ?
C41 C46 1.393(3) . ?
C42 C43 1.394(3) . ?
C43 C44 1.377(3) . ?
C44 C45 1.384(3) . ?
C45 C46 1.385(3) . ?
C47 C48 1.402(3) . ?
C47 C52 1.386(3) . ?
C48 C49 1.391(3) . ?
C49 C50 1.381(3) . ?
C50 C51 1.385(3) . ?
C51 C52 1.392(3) . ?
C1 C2 1.494(4) . ?
C1 B1 1.603(3) . ?
C2 C3 1.525(4) . ?
C3 C4 1.510(4) . ?
B1 B2 1.704(4) . ?
B1 B3 1.704(4) . ?
B1 B4 1.711(3) . ?
B1 B5 1.701(4) . ?
B2 B3 1.818(3) . ?
B2 B5 1.831(4) . ?
B2 B6 1.804(4) . ?
B2 B7 1.811(3) . ?
B3 B4 1.816(3) . ?
B3 B7 1.803(3) . ?
B3 B8 1.804(3) . ?
B4 B5 1.836(3) . ?
B4 B8 1.803(3) . ?
B4 B9 1.812(4) . ?
B5 B6 1.811(4) . ?
B5 B9 1.813(4) . ?
B6 B7 1.844(4) . ?
B6 B9 1.850(4) . ?
B6 B10 1.719(4) . ?
B7 B8 1.840(3) . ?
B7 B10 1.706(3) . ?
B8 B9 1.838(4) . ?
B8 B10 1.703(4) . ?
B9 B10 1.705(4) . ?
C53 O1 1.404(5) . ?
C53 O1A 1.378(9) . ?

loop_
_geom_angle_atom_site_label_1
_geom_angle_atom_site_label_2
_geom_angle_atom_site_label_3
_geom_angle
_geom_angle_site_symmetry_1
_geom_angle_site_symmetry_3
_geom_angle_publ_flag
C5 P1 C11 108.55(11) . . ?
C5 P1 C17 109.93(10) . . ?
C5 P1 C23 109.00(11) . . ?
C11 P1 C23 112.50(11) . . ?
C17 P1 C11 109.99(10) . . ?
C17 P1 C23 106.85(12) . . ?
C6 C5 P1 119.10(18) . . ?
C10 C5 P1 120.54(16) . . ?
C10 C5 C6 120.3(2) . . ?
C7 C6 C5 119.3(3) . . ?
C8 C7 C6 120.3(2) . . ?
C7 C8 C9 120.8(2) . . ?
C8 C9 C10 119.6(3) . . ?
C5 C10 C9 119.7(2) . . ?
C16 C11 P1 120.61(19) . . ?
C16 C11 C12 119.0(2) . . ?
C12 C11 P1 119.63(19) . . ?
C12A C11 P1 117.9(6) . . ?
C12A C11 C16 113.5(6) . . ?
C16 C15 C14 120.4(3) . . ?
C14A C15 C16 118.1(13) . . ?
C11 C16 C15 120.6(2) . . ?
C18 C17 P1 119.55(18) . . ?
C22 C17 P1 121.18(18) . . ?
C22 C17 C18 119.2(2) . . ?
C19 C18 C17 120.4(2) . . ?
C20 C19 C18 119.8(2) . . ?
C19 C20 C21 120.2(2) . . ?
C20 C21 C22 120.4(2) . . ?
C17 C22 C21 120.0(2) . . ?
C24 C23 P1 117.6(5) . . ?
C24 C23 C28 119.8(5) . . ?
C28 C23 P1 122.6(3) . . ?
C24A C23 P1 123.3(8) . . ?
C24A C23 C28A 119.2(9) . . ?
C28A C23 P1 115.6(4) . . ?
C13 C12 C11 119.8(3) . . ?
C12 C13 C14 120.8(4) . . ?
C13 C14 C15 119.0(5) . . ?
C23 C24 C25 120.6(9) . . ?
C26 C25 C24 118.0(9) . . ?
C25 C26 C27 120.4(9) . . ?
C26 C27 C28 119.5(7) . . ?
C23 C28 C27 118.0(5) . . ?
C11 C12A C13A 117.1(11) . . ?
C14A C13A C12A 116.6(15) . . ?
C15 C14A C13A 125(2) . . ?
C23 C24A C25A 117.6(16) . . ?
C26A C25A C24A 115.5(18) . . ?
C27A C26A C25A 113.5(15) . . ?
C26A C27A C28A 119.8(11) . . ?
C23 C28A C27A 118.5(8) . . ?
C29 P2 C47 113.01(9) . . ?
C35 P2 C29 108.47(9) . . ?
C35 P2 C41 108.02(10) . . ?
C35 P2 C47 106.97(9) . . ?
C41 P2 C29 109.40(9) . . ?
C41 P2 C47 110.80(9) . . ?
C30 C29 P2 121.28(15) . . ?
C30 C29 C34 119.89(18) . . ?
C34 C29 P2 118.71(15) . . ?
C31 C30 C29 119.39(19) . . ?
C32 C31 C30 120.8(2) . . ?
C33 C32 C31 119.94(19) . . ?
C32 C33 C34 120.27(19) . . ?
C33 C34 C29 119.66(19) . . ?
C36 C35 P2 121.67(16) . . ?
C36 C35 C39 120.0(2) . . ?
C39 C35 P2 118.23(17) . . ?
C35 C36 C37 119.8(2) . . ?
C40 C37 C36 120.1(2) . . ?
C39 C38 C40 120.0(2) . . ?
C38 C39 C35 119.3(2) . . ?
C37 C40 C38 120.6(2) . . ?
C42 C41 P2 121.69(15) . . ?
C46 C41 P2 118.12(15) . . ?
C46 C41 C42 120.02(18) . . ?
C43 C42 C41 119.26(19) . . ?
C44 C43 C42 120.3(2) . . ?
C43 C44 C45 120.4(2) . . ?
C44 C45 C46 120.0(2) . . ?
C45 C46 C41 119.9(2) . . ?
C48 C47 P2 118.34(16) . . ?
C52 C47 P2 121.90(15) . . ?
C52 C47 C48 119.65(19) . . ?
C49 C48 C47 119.9(2) . . ?
C50 C49 C48 119.9(2) . . ?
C49 C50 C51 120.39(19) . . ?
C50 C51 C52 120.1(2) . . ?
C47 C52 C51 120.06(19) . . ?
C2 C1 B1 114.0(2) . . ?
C1 C2 C3 115.7(2) . . ?
C4 C3 C2 113.9(3) . . ?
C1 B1 B2 131.3(2) . . ?
C1 B1 B3 130.2(2) . . ?
C1 B1 B4 130.1(2) . . ?
C1 B1 B5 131.6(2) . . ?
B2 B1 B3 64.50(14) . . ?
B2 B1 B4 98.57(17) . . ?
B3 B1 B4 64.27(14) . . ?
B5 B1 B2 65.07(15) . . ?
B5 B1 B3 98.27(17) . . ?
B5 B1 B4 65.11(15) . . ?
B1 B2 B3 57.75(14) . . ?
B1 B2 B5 57.38(15) . . ?
B1 B2 B6 112.97(18) . . ?
B1 B2 B7 113.06(17) . . ?
B3 B2 B5 89.74(15) . . ?
B6 B2 B3 102.38(16) . . ?
B6 B2 B5 59.75(14) . . ?
B6 B2 B7 61.33(14) . . ?
B7 B2 B3 59.58(13) . . ?
B7 B2 B5 102.39(16) . . ?
B1 B3 B2 57.75(14) . . ?
B1 B3 B4 58.05(14) . . ?
B1 B3 B7 113.46(17) . . ?
B1 B3 B8 113.43(18) . . ?
B4 B3 B2 90.81(16) . . ?
B7 B3 B2 60.01(13) . . ?
B7 B3 B4 103.01(16) . . ?
B7 B3 B8 61.35(13) . . ?
B8 B3 B2 102.97(16) . . ?
B8 B3 B4 59.76(13) . . ?
B1 B4 B3 57.68(14) . . ?
B1 B4 B5 57.19(14) . . ?
B1 B4 B8 113.12(17) . . ?
B1 B4 B9 112.54(17) . . ?
B3 B4 B5 89.66(15) . . ?
B8 B4 B3 59.79(13) . . ?
B8 B4 B5 102.37(16) . . ?
B8 B4 B9 61.09(14) . . ?
B9 B4 B3 102.12(16) . . ?
B9 B4 B5 59.62(14) . . ?
B1 B5 B2 57.54(14) . . ?
B1 B5 B4 57.71(14) . . ?
B1 B5 B6 112.78(18) . . ?
B1 B5 B9 112.96(18) . . ?
B2 B5 B4 89.79(15) . . ?
B6 B5 B2 59.39(14) . . ?
B6 B5 B4 102.37(16) . . ?
B6 B5 B9 61.40(14) . . ?
B9 B5 B2 102.19(16) . . ?
B9 B5 B4 59.55(14) . . ?
B2 B6 B5 60.86(14) . . ?
B2 B6 B7 59.51(13) . . ?
B2 B6 B9 101.79(16) . . ?
B5 B6 B7 101.89(16) . . ?
B5 B6 B9 59.37(14) . . ?
B7 B6 B9 89.58(15) . . ?
B10 B6 B2 111.91(18) . . ?
B10 B6 B5 111.71(18) . . ?
B10 B6 B7 57.09(14) . . ?
B10 B6 B9 56.91(15) . . ?
B2 B7 B6 59.16(13) . . ?
B2 B7 B8 101.85(15) . . ?
B3 B7 B2 60.42(13) . . ?
B3 B7 B6 101.44(16) . . ?
B3 B7 B8 59.36(13) . . ?
B8 B7 B6 90.23(15) . . ?
B10 B7 B2 112.22(18) . . ?
B10 B7 B3 111.88(17) . . ?
B10 B7 B6 57.77(14) . . ?
B10 B7 B8 57.25(14) . . ?
B3 B8 B7 59.29(12) . . ?
B3 B8 B9 101.60(16) . . ?
B4 B8 B3 60.45(13) . . ?
B4 B8 B7 102.03(15) . . ?
B4 B8 B9 59.69(14) . . ?
B9 B8 B7 90.09(15) . . ?
B10 B8 B3 111.97(17) . . ?
B10 B8 B4 112.49(18) . . ?
B10 B8 B7 57.41(14) . . ?
B10 B8 B9 57.41(15) . . ?
B4 B9 B5 60.83(14) . . ?
B4 B9 B6 101.74(16) . . ?
B4 B9 B8 59.22(14) . . ?
B5 B9 B6 59.23(14) . . ?
B5 B9 B8 101.91(16) . . ?
B8 B9 B6 90.10(16) . . ?
B10 B9 B4 111.98(19) . . ?
B10 B9 B5 112.28(18) . . ?
B10 B9 B6 57.66(15) . . ?
B10 B9 B8 57.32(15) . . ?
B7 B10 B6 65.14(15) . . ?
B8 B10 B6 99.41(17) . . ?
B8 B10 B7 65.34(15) . . ?
B8 B10 B9 65.27(16) . . ?
B9 B10 B6 65.43(16) . . ?
B9 B10 B7 99.48(18) . . ?

_shelx_res_file                  
;
TITL rj_013_d_auto_a.res in P2(1)/n
    rj_013_d_auto.res
    created by SHELXL-2018/1 at 11:40:02 on 12-Jun-2024
REM Old TITL rj_013_d_auto_a.res in P2(1)/n
REM SHELXT solution in P2(1)/n
REM R1 0.148, Rweak 0.013, Alpha 0.064, Orientation as input
REM Formula found by SHELXT: C55 B9 P2
CELL 1.54184 11.5108 13.8768 31.3332 90 98.329 90
ZERR 4 0.0002 0.0002 0.0004 0 0.001 0
LATT 1
SYMM 0.5-X,0.5+Y,0.5-Z
SFAC C H B O P
UNIT 212 248 40 4 8
SIMU C12 C13 C14 C12A > C14A
RIGU C12 C13 C14 C12A > C14A
SADI C23 C28 C23 C28A
SADI C23 C24 C23 C24A
SADI C26 C25 C26A C25A
SADI C26 C27 C26A C27A
SADI 0.04 C25 C27 C25A C27A
SADI C24 C25 C24A C25A
SADI C27 C28 C27A C28A
SADI 0.04 C23 C25 C23 C25A
SADI 0.04 C23 C27 C23 C27A
SADI 0.04 C26 C24 C26A C24A
SADI 0.04 C26 C28 C26A C28A
RIGU C23 C24 > C28 C24A > C28A
SIMU C23 C24 > C28 C24A > C28A
EADP C28 C28A
EADP C25 C25A
EADP C13 C13A
SADI O1 C53 O1A C53
EADP O1 O1A

L.S. 14
PLAN  8
SIZE 0.143 0.356 0.402
TEMP -173.3(8)
list 4
fmap 2
acta
REM <olex2.extras>
REM <HklSrc "%.\\RJ_013_D_auto.hkl">
REM </olex2.extras>

WGHT    0.088000    4.173300
FVAR       0.32788   0.80084   0.61994   0.75088
P1    5    0.284420    0.686909    0.340281    11.00000    0.02361    0.04152 =
         0.02250   -0.00695    0.00391   -0.00167
C5    1    0.164417    0.612406    0.317031    11.00000    0.02576    0.03602 =
         0.02876   -0.00506   -0.00130    0.00208
C6    1    0.138681    0.605571    0.272131    11.00000    0.04469    0.05319 =
         0.02917   -0.00730   -0.00442    0.00065
AFIX  43
H6    2    0.186136    0.637931    0.254253    11.00000   -1.20000
AFIX   0
C7    1    0.043233    0.551103    0.253978    11.00000    0.05013    0.05895 =
         0.04439   -0.01714   -0.01878    0.00813
AFIX  43
H7    2    0.024941    0.546285    0.223500    11.00000   -1.20000
AFIX   0
C8    1   -0.025058    0.504035    0.279892    11.00000    0.03446    0.04371 =
         0.07872   -0.01885   -0.02046    0.00361
AFIX  43
H8    2   -0.089835    0.466392    0.267123    11.00000   -1.20000
AFIX   0
C9    1   -0.000660    0.510782    0.324333    11.00000    0.02959    0.03246 =
         0.07621   -0.00015    0.00272    0.00005
AFIX  43
H9    2   -0.048668    0.478277    0.341965    11.00000   -1.20000
AFIX   0
C10   1    0.094770    0.565550    0.343094    11.00000    0.03046    0.03175 =
         0.04132    0.00073    0.00229    0.00336
AFIX  43
H10   2    0.112002    0.570745    0.373587    11.00000   -1.20000
AFIX   0
C11   1    0.316478    0.660245    0.396969    11.00000    0.02768    0.04662 =
         0.02529   -0.00572   -0.00086    0.00416
C15   1    0.312516    0.704930    0.471018    11.00000    0.04704    0.04241 =
         0.02746   -0.00858    0.00837   -0.00965
PART 1
AFIX  43
H15   2    0.299070    0.752301    0.491639    21.00000   -1.20000
AFIX  43
PART 2
H15A  2    0.273814    0.739410    0.491053   -21.00000   -1.20000
AFIX   0
PART 0
C16   1    0.292822    0.727078    0.427408    11.00000    0.05075    0.03564 =
         0.02794   -0.00486    0.00877   -0.00132
AFIX  43
H16   2    0.262819    0.788675    0.418320    11.00000   -1.20000
AFIX   0
C17   1    0.245890    0.811607    0.332621    11.00000    0.02839    0.04261 =
         0.02507   -0.00141    0.00946   -0.00555
C18   1    0.327126    0.882514    0.348182    11.00000    0.03699    0.04913 =
         0.03358   -0.00018    0.00193   -0.00940
AFIX  43
H18   2    0.400679    0.864430    0.363941    11.00000   -1.20000
AFIX   0
C19   1    0.301133    0.979214    0.340781    11.00000    0.05061    0.04363 =
         0.03999    0.00061    0.01117   -0.01607
AFIX  43
H19   2    0.356613    1.027201    0.351537    11.00000   -1.20000
AFIX   0
C20   1    0.194682    1.005502    0.317798    11.00000    0.04821    0.04026 =
         0.04453    0.00438    0.01768   -0.00485
AFIX  43
H20   2    0.176834    1.071713    0.312687    11.00000   -1.20000
AFIX   0
C21   1    0.113907    0.935958    0.302179    11.00000    0.03562    0.04858 =
         0.05596    0.00455    0.00875    0.00008
AFIX  43
H21   2    0.040741    0.954530    0.286273    11.00000   -1.20000
AFIX   0
C22   1    0.138907    0.839018    0.309566    11.00000    0.02830    0.04373 =
         0.04558   -0.00126    0.00685   -0.00615
AFIX  43
H22   2    0.082802    0.791466    0.298844    11.00000   -1.20000
AFIX   0
C23   1    0.408391    0.665730    0.312300    11.00000    0.03129    0.05825 =
         0.03959   -0.01815    0.01119   -0.00350
PART 1
C12   1    0.348625    0.564299    0.410664    21.00000    0.05342    0.04487 =
         0.03217   -0.00539    0.00318    0.01180
AFIX  43
H12   2    0.356793    0.515746    0.389931    21.00000   -1.20000
AFIX   0
C13   1    0.367764    0.542494    0.454194    21.00000    0.05999    0.05011 =
         0.03691    0.00726    0.00131    0.01605
AFIX  43
H13   2    0.391581    0.479276    0.463235    21.00000   -1.20000
AFIX   0
C14   1    0.352525    0.612169    0.484966    21.00000    0.03961    0.04948 =
         0.02519    0.00566   -0.00145   -0.00080
AFIX  43
H14   2    0.368769    0.597569    0.514858    21.00000   -1.20000
AFIX   0
C24   1    0.426887    0.730352    0.280054    31.00000    0.04913    0.08753 =
         0.03656    0.00680    0.02105    0.00953
AFIX  43
H24   2    0.372852    0.781487    0.272638    31.00000   -1.20000
AFIX   0
C25   1    0.524964    0.720656    0.258310    31.00000    0.07803    0.07754 =
         0.08155   -0.02009    0.05492   -0.01413
AFIX  43
H25   2    0.548918    0.771897    0.241462    31.00000   -1.20000
AFIX   0
C26   1    0.584357    0.635769    0.262148    31.00000    0.05899    0.06661 =
         0.07237   -0.03221    0.04163   -0.01979
AFIX  43
H26   2    0.629933    0.617062    0.240570    31.00000   -1.20000
AFIX   0
C27   1    0.578865    0.575874    0.297572    31.00000    0.04545    0.04606 =
         0.11016   -0.02768    0.03381   -0.00563
AFIX  43
H27   2    0.635128    0.526071    0.304376    31.00000   -1.20000
AFIX   0
C28   1    0.488555    0.589935    0.323362    31.00000    0.03734    0.05354 =
         0.07255   -0.01851    0.02086   -0.00346
AFIX  43
H28   2    0.482350    0.549435    0.347372    31.00000   -1.20000
AFIX   0
PART 2
C12A  1    0.408612    0.605150    0.410217   -21.00000    0.04979    0.05188 =
         0.03350   -0.00820    0.00565    0.01731
AFIX  43
H12A  2    0.455749    0.579233    0.390501   -21.00000   -1.20000
AFIX   0
C13A  1    0.434038    0.586386    0.455414   -21.00000    0.05999    0.05011 =
         0.03691    0.00726    0.00131    0.01605
AFIX  43
H13A  2    0.487305    0.537185    0.466588   -21.00000   -1.20000
AFIX   0
C14A  1    0.376939    0.643723    0.482231   -21.00000    0.06642    0.05306 =
         0.02393    0.01068    0.00426    0.01510
AFIX  43
H14A  2    0.392475    0.631265    0.512331   -21.00000   -1.20000
AFIX   0
C24A  1    0.450631    0.732827    0.286721   -31.00000    0.04736    0.07129 =
         0.09764   -0.01459    0.04416   -0.01164
AFIX  43
H24A  2    0.432341    0.799231    0.288941   -31.00000   -1.20000
AFIX   0
C25A  1    0.523458    0.699703    0.256427   -31.00000    0.07803    0.07754 =
         0.08155   -0.02009    0.05492   -0.01413
AFIX  43
H25A  2    0.522474    0.728869    0.228947   -31.00000   -1.20000
AFIX   0
C26A  1    0.595562    0.622209    0.269842   -31.00000    0.03942    0.10027 =
         0.11959   -0.04441    0.04403   -0.01811
AFIX  43
H26A  2    0.676343    0.619774    0.266665   -31.00000   -1.20000
AFIX   0
C27A  1    0.538760    0.548955    0.288251   -31.00000    0.04761    0.07755 =
         0.08919   -0.05110    0.01948    0.00162
AFIX  43
H27A  2    0.565353    0.484363    0.286927   -31.00000   -1.20000
AFIX   0
C28A  1    0.440867    0.570336    0.309086   -31.00000    0.03734    0.05354 =
         0.07255   -0.01851    0.02086   -0.00346
AFIX  43
H28A  2    0.398349    0.520347    0.320617   -31.00000   -1.20000
AFIX   0

PART 0
P2    5    0.845528    0.802517    0.414964    11.00000    0.02694    0.02315 =
         0.01908   -0.00137    0.00530   -0.00398
C29   1    0.827237    0.820349    0.357553    11.00000    0.02399    0.02963 =
         0.02134   -0.00197    0.00505   -0.00356
C30   1    0.799750    0.910624    0.339393    11.00000    0.03098    0.02896 =
         0.02496   -0.00127    0.00656    0.00032
AFIX  43
H30   2    0.787688    0.963994    0.357227    11.00000   -1.20000
AFIX   0
C31   1    0.790173    0.921840    0.295091    11.00000    0.03541    0.03716 =
         0.02801    0.00448    0.00483    0.00279
AFIX  43
H31   2    0.769198    0.982852    0.282530    11.00000   -1.20000
AFIX   0
C32   1    0.810776    0.845292    0.268919    11.00000    0.03503    0.04690 =
         0.01901   -0.00049    0.00161   -0.00035
AFIX  43
H32   2    0.804041    0.853906    0.238582    11.00000   -1.20000
AFIX   0
C33   1    0.841093    0.756486    0.286897    11.00000    0.03143    0.04010 =
         0.02334   -0.00859    0.00316    0.00025
AFIX  43
H33   2    0.856961    0.704349    0.268957    11.00000   -1.20000
AFIX   0
C34   1    0.848537    0.742921    0.331175    11.00000    0.02562    0.02967 =
         0.02543   -0.00441    0.00192   -0.00041
AFIX  43
H34   2    0.867992    0.681377    0.343451    11.00000   -1.20000
AFIX   0
C35   1    0.873629    0.677076    0.425925    11.00000    0.03728    0.02440 =
         0.02361   -0.00096    0.00748   -0.00516
C36   1    0.984964    0.643740    0.442529    11.00000    0.04053    0.02987 =
         0.02878    0.00373    0.00547   -0.00105
AFIX  43
H36   2    1.047584    0.688036    0.449899    11.00000   -1.20000
AFIX   0
C37   1    1.004401    0.545306    0.448321    11.00000    0.04924    0.03423 =
         0.04344    0.01009    0.00366    0.00333
AFIX  43
H37   2    1.080391    0.522405    0.459673    11.00000   -1.20000
AFIX   0
C38   1    0.802066    0.513581    0.421206    11.00000    0.05467    0.02856 =
         0.04038   -0.00004    0.00862   -0.01265
AFIX  43
H38   2    0.740012    0.468668    0.414051    11.00000   -1.20000
AFIX   0
C39   1    0.780997    0.611515    0.415232    11.00000    0.04091    0.03027 =
         0.03428   -0.00096    0.00534   -0.00733
AFIX  43
H39   2    0.704692    0.633967    0.404023    11.00000   -1.20000
AFIX   0
C40   1    0.913906    0.481198    0.437651    11.00000    0.06096    0.02733 =
         0.04673    0.00943    0.00915   -0.00219
AFIX  43
H40   2    0.927893    0.414084    0.441548    11.00000   -1.20000
AFIX   0
C41   1    0.970735    0.869678    0.439786    11.00000    0.02700    0.02404 =
         0.02199   -0.00251    0.00417   -0.00119
C42   1    1.040614    0.922556    0.415366    11.00000    0.03115    0.02849 =
         0.02518   -0.00341    0.00697   -0.00427
AFIX  43
H42   2    1.019473    0.927922    0.385008    11.00000   -1.20000
AFIX   0
C43   1    1.141752    0.967389    0.436028    11.00000    0.03092    0.03221 =
         0.03918   -0.00601    0.01096   -0.00662
AFIX  43
H43   2    1.188831    1.004763    0.419759    11.00000   -1.20000
AFIX   0
C44   1    1.173784    0.957788    0.479905    11.00000    0.02907    0.03344 =
         0.04090   -0.01253    0.00163   -0.00282
AFIX  43
H44   2    1.243683    0.987532    0.493633    11.00000   -1.20000
AFIX   0
C45   1    1.104802    0.905081    0.504135    11.00000    0.03856    0.04115 =
         0.02701   -0.00689   -0.00346   -0.00002
AFIX  43
H45   2    1.127591    0.898496    0.534368    11.00000   -1.20000
AFIX   0
C46   1    1.002522    0.861943    0.484278    11.00000    0.03837    0.03486 =
         0.02436   -0.00161    0.00457   -0.00474
AFIX  43
H46   2    0.954108    0.827124    0.500983    11.00000   -1.20000
AFIX   0
C47   1    0.716501    0.833819    0.438437    11.00000    0.02878    0.02804 =
         0.02187   -0.00353    0.00658   -0.00729
C48   1    0.698133    0.787840    0.476746    11.00000    0.03582    0.04088 =
         0.02919    0.00589    0.00919   -0.00086
AFIX  43
H48   2    0.750625    0.738977    0.488862    11.00000   -1.20000
AFIX   0
C49   1    0.602911    0.813892    0.496985    11.00000    0.03797    0.05003 =
         0.02803    0.00513    0.01303   -0.00517
AFIX  43
H49   2    0.590139    0.782657    0.522882    11.00000   -1.20000
AFIX   0
C50   1    0.526945    0.885220    0.479392    11.00000    0.02958    0.04085 =
         0.03162   -0.00641    0.01258   -0.00710
AFIX  43
H50   2    0.461926    0.902838    0.493247    11.00000   -1.20000
AFIX   0
C51   1    0.545022    0.931195    0.441673    11.00000    0.02861    0.03278 =
         0.03307   -0.00348    0.00590   -0.00268
AFIX  43
H51   2    0.492735    0.980463    0.429838    11.00000   -1.20000
AFIX   0
C52   1    0.639729    0.905275    0.421093    11.00000    0.02934    0.03251 =
         0.02543   -0.00151    0.00616   -0.00594
AFIX  43
H52   2    0.651753    0.936600    0.395130    11.00000   -1.20000
AFIX   0

C1    1   -0.047193    0.243804    0.366951    11.00000    0.04008    0.05837 =
         0.04250    0.00021    0.01240   -0.00717
AFIX  23
H1A   2   -0.026641    0.206031    0.342303    11.00000   -1.20000
H1B   2   -0.029508    0.312287    0.361803    11.00000   -1.20000
AFIX   0
C2    1    0.028275    0.211030    0.407176    11.00000    0.04539    0.04814 =
         0.04976    0.00638    0.00958    0.00176
AFIX  23
H2A   2    0.013340    0.141623    0.411274    11.00000   -1.20000
H2B   2    0.003690    0.245930    0.431936    11.00000   -1.20000
AFIX   0
C3    1    0.160009    0.225367    0.408267    11.00000    0.04314    0.05910 =
         0.05604    0.00273    0.00591    0.00356
AFIX  23
H3A   2    0.202135    0.184529    0.431406    11.00000   -1.20000
H3B   2    0.182186    0.203131    0.380527    11.00000   -1.20000
AFIX   0
C4    1    0.199865    0.328385    0.415824    11.00000    0.05538    0.05776 =
         0.07936    0.01535    0.00355    0.00717
AFIX 137
H4A   2    0.160905    0.369118    0.392484    11.00000   -1.50000
H4B   2    0.285115    0.332078    0.416446    11.00000   -1.50000
H4C   2    0.179450    0.350839    0.443448    11.00000   -1.50000
AFIX   0
B1    3   -0.185230    0.233091    0.368305    11.00000    0.03365    0.04192 =
         0.02732   -0.00158    0.00722   -0.00435
B2    3   -0.294766    0.184857    0.332233    11.00000    0.03644    0.03611 =
         0.02137   -0.00052    0.00691    0.00015
AFIX 153
H2    2   -0.270838    0.155550    0.301357    11.00000   -1.20000
AFIX   0
B3    3   -0.261932    0.141673    0.387447    11.00000    0.03100    0.03313 =
         0.02252   -0.00464    0.00254    0.00070
AFIX 153
H3    2   -0.211033    0.077201    0.401115    11.00000   -1.20000
AFIX   0
B4    3   -0.266441    0.263913    0.407830    11.00000    0.03768    0.02896 =
         0.02373   -0.00170    0.00654   -0.00324
AFIX 153
H4    2   -0.219656    0.298342    0.437815    11.00000   -1.20000
AFIX   0
B5    3   -0.299666    0.308536    0.352253    11.00000    0.04199    0.03222 =
         0.02321    0.00081    0.00747   -0.00551
AFIX 153
H5    2   -0.279874    0.379151    0.337562    11.00000   -1.20000
AFIX   0
B6    3   -0.433841    0.244849    0.332218    11.00000    0.03400    0.03384 =
         0.03096    0.00050    0.00000    0.00268
AFIX 153
H6A   2   -0.487651    0.266803    0.301060    11.00000   -1.20000
AFIX   0
B7    3   -0.406902    0.125667    0.357744    11.00000    0.02965    0.02941 =
         0.02479   -0.00121    0.00245   -0.00260
AFIX 153
H7A   2   -0.439335    0.052259    0.346975    11.00000   -1.20000
AFIX   0
B8    3   -0.386632    0.182349    0.411401    11.00000    0.03662    0.03227 =
         0.02501   -0.00179    0.01193   -0.00631
AFIX 153
H8A   2   -0.402731    0.154251    0.443538    11.00000   -1.20000
AFIX   0
B9    3   -0.414133    0.301387    0.386269    11.00000    0.03736    0.03175 =
         0.03679   -0.00377    0.01023    0.00203
AFIX 153
H9A   2   -0.452362    0.368719    0.398212    11.00000   -1.20000
AFIX   0
B10   3   -0.505069    0.205468    0.373544    11.00000    0.03164    0.03692 =
         0.04291   -0.00411    0.01011   -0.00080
H10A  2   -0.609336    0.198572    0.374641    11.00000    0.05176

C53   1    0.260830    0.348883    0.303038    11.00000    0.07414    0.07449 =
         0.05768   -0.00448    0.00768    0.00819
PART 1
AFIX 137
H53A  2    0.303940    0.298339    0.290113    41.00000   -1.50000
H53B  2    0.226800    0.393943    0.280563    41.00000   -1.50000
H53C  2    0.197921    0.319611    0.316639    41.00000   -1.50000
AFIX 137
PART 2
H53D  2    0.185971    0.373370    0.288091   -41.00000   -1.50000
H53E  2    0.325778    0.380815    0.291631   -41.00000   -1.50000
H53F  2    0.266254    0.362141    0.333984   -41.00000   -1.50000
AFIX   0
PART 1
O1    4    0.337943    0.398672    0.334264    41.00000    0.06725    0.06600 =
         0.10442   -0.01894   -0.00694    0.01132
AFIX 147
H1    2    0.397073    0.364256    0.342352    41.00000   -1.50000
AFIX   0
PART 2
O1A   4    0.267140    0.250921    0.296582   -41.00000    0.06725    0.06600 =
         0.10442   -0.01894   -0.00694    0.01132
AFIX 147
H1AA  2    0.322186    0.227704    0.314093   -41.00000   -1.50000
AFIX   0
HKLF 4


REM  rj_013_d_auto_a.res in P2(1)/n
REM R1 =  0.0583 for    9020 Fo > 4sig(Fo)  and  0.0638 for all   10117 data
REM    663 parameters refined using    318 restraints

END

WGHT      0.0880      4.1733

REM Highest difference peak  0.508,  deepest hole -0.525,  1-sigma level  0.057
Q1    1   0.0341  0.2878  0.4015  11.00000  0.05    0.51
Q2    1   0.5714  0.6866  0.2897  11.00000  0.05    0.45
Q3    1  -0.3491  0.2658  0.4048  11.00000  0.05    0.37
Q4    1  -0.5010  0.1994  0.3408  11.00000  0.05    0.37
Q5    1   0.8251  0.8148  0.3791  11.00000  0.05    0.33
Q6    1   0.5188  0.5011  0.3017  11.00000  0.05    0.33
Q7    1   0.0057  0.2483  0.3350  11.00000  0.05    0.32
Q8    1   0.8568  0.7409  0.4256  11.00000  0.05    0.32
;
_shelx_res_checksum              98896
_olex2_submission_original_sample_id RMJ-47
_olex2_submission_special_instructions 'No special instructions were received'
_oxdiff_exptl_absorpt_empirical_details 
;
Empirical correction (ABSPACK) includes:
- Absorption correction using spherical harmonics
- Frame scaling
;
_oxdiff_exptl_absorpt_empirical_full_max 1.167
_oxdiff_exptl_absorpt_empirical_full_min 0.905
####################################################################### 
# 
# This file contains crystal structure data downloaded from the 
# Cambridge Structural Database (CSD) hosted by the Cambridge 
# Crystallographic Data Centre (CCDC).
# 
# Full information about CCDC data access policies and citation 
# guidelines are available at http://www.ccdc.cam.ac.uk/access/V1 
# 
# Audit and citation data items may have been added by the CCDC. 
# Please retain this information to preserve the provenance of 
# this file and to allow appropriate attribution of the data. 
# 
#######################################################################

data_rj_007_auto
_database_code_depnum_ccdc_archive 'CCDC 2362918'
loop_
_audit_author_name
_audit_author_address
'Oleksandr Hietsoi'
;Middle Tennessee State University
United States of America
;
_audit_update_record             
;
2024-06-14 deposited with the CCDC.	2025-11-18 downloaded from the CCDC.
;
_audit_creation_date             2024-05-17
_audit_creation_method           
;
Olex2 1.3-ac4
(compiled 2020.03.28 svn.rd84adfe8 for Rigaku Oxford Diffraction, GUI svn.r6032)
;
_shelx_SHELXL_version_number     2018/1
loop_
_audit_author_email
oleksandr.hietsoi@mtsu.edu
_chemical_name_common            ?
_chemical_name_systematic        ?
_chemical_formula_moiety         '2(C24 H20 P), C8 H26 B10'
_chemical_formula_sum            'C56 H66 B10 P2'
_chemical_formula_weight         909.12
_chemical_melting_point          ?
_chemical_oxdiff_formula         C56H66B10P2
loop_
_atom_type_symbol
_atom_type_description
_atom_type_scat_dispersion_real
_atom_type_scat_dispersion_imag
_atom_type_scat_source
C C 0.0181 0.0091 'International Tables Vol C Tables 4.2.6.8 and 6.1.1.4'
H H 0.0000 0.0000 'International Tables Vol C Tables 4.2.6.8 and 6.1.1.4'
B B 0.0090 0.0039 'International Tables Vol C Tables 4.2.6.8 and 6.1.1.4'
P P 0.2955 0.4335 'International Tables Vol C Tables 4.2.6.8 and 6.1.1.4'

_shelx_space_group_comment       
;
The symmetry employed for this shelxl refinement is uniquely defined
by the following loop, which should always be used as a source of
symmetry information in preference to the above space-group names.
They are only intended as comments.
;
_space_group_crystal_system      triclinic
_space_group_IT_number           2
_space_group_name_H-M_alt        'P -1'
_space_group_name_Hall           '-P 1'
loop_
_space_group_symop_operation_xyz
'x, y, z'
'-x, -y, -z'

_cell_length_a                   10.61970(10)
_cell_length_b                   11.52740(10)
_cell_length_c                   21.5302(3)
_cell_angle_alpha                92.6460(10)
_cell_angle_beta                 92.8540(10)
_cell_angle_gamma                101.7570(10)
_cell_volume                     2572.90(5)
_cell_formula_units_Z            2
_cell_measurement_reflns_used    19998
_cell_measurement_temperature    99.9(8)
_cell_measurement_theta_max      76.4700
_cell_measurement_theta_min      3.9060
_shelx_estimated_absorpt_T_max   0.939
_shelx_estimated_absorpt_T_min   0.814
_exptl_absorpt_coefficient_mu    1.030
_exptl_absorpt_correction_T_max  1.000
_exptl_absorpt_correction_T_min  0.685
_exptl_absorpt_correction_type   gaussian
_exptl_absorpt_process_details   
;
CrysAlisPro 1.171.41.123a (Rigaku Oxford Diffraction, 2022)
Numerical absorption correction based on gaussian integration over
a multifaceted crystal model
Empirical absorption correction using spherical harmonics,
implemented in SCALE3 ABSPACK scaling algorithm.
;
_exptl_absorpt_special_details   ?
_exptl_crystal_colour            yellow
_exptl_crystal_colour_primary    yellow
_exptl_crystal_density_diffrn    1.173
_exptl_crystal_density_meas      ?
_exptl_crystal_density_method    ?
_exptl_crystal_description       plate
_exptl_crystal_F_000             964
loop_
_exptl_crystal_face_index_h
_exptl_crystal_face_index_k
_exptl_crystal_face_index_l
_exptl_crystal_face_perp_dist
5 2 8 0.0937
-4 -2 -9 0.1017
6 -2 -8 0.0377
-6 2 8 0.0205
3 6 3 0.0917
-4 -4 -2 0.0804
6 -4 1 0.0615
1 -7 5 0.0588
1 7 -5 0.0649
-3 3 -12 0.1181
-6 2 -4 0.0892
5 -5 -5 0.0427
5 3 -9 0.0455
2 -5 10 0.0894
5 -1 10 0.0894
-5 5 4 0.0363
4 -7 -2 0.0450
-7 1 1 0.0606
-5 6 1 0.0494

_exptl_crystal_preparation       'isolated from MeOH'
_exptl_crystal_recrystallization_method 'isolated from MeOH'
_exptl_crystal_size_max          0.208
_exptl_crystal_size_mid          0.135
_exptl_crystal_size_min          0.062
loop_
_exptl_oxdiff_crystal_face_indexfrac_h
_exptl_oxdiff_crystal_face_indexfrac_k
_exptl_oxdiff_crystal_face_indexfrac_l
_exptl_oxdiff_crystal_face_x
_exptl_oxdiff_crystal_face_y
_exptl_oxdiff_crystal_face_z
4.6403 1.6535 8.1934 -0.1408 0.7623 -0.6318
-3.8538 -2.0128 -9.4844 0.1564 -0.8448 0.5117
5.7445 -2.2676 -7.9361 0.0918 -0.4849 -0.8697
-5.9013 2.1759 7.5093 -0.0849 0.4473 0.8903
2.8722 5.5971 3.4898 -0.7095 0.5445 -0.4473
-4.4050 -4.3842 -2.2822 0.5908 -0.4541 0.6669
6.2396 -4.4491 0.7091 0.5117 0.0423 -0.8581
1.2975 -7.1489 4.7357 0.9933 0.0792 -0.0844
1.2968 6.5152 -5.3374 -0.9538 -0.0753 -0.2908
-2.9718 3.2599 -11.5436 -0.5763 -0.7533 0.3169
-6.4066 2.3159 -4.3030 -0.2904 -0.3817 0.8775
5.1628 -5.2576 -4.9653 0.5379 -0.4138 -0.7344
4.6221 2.5673 -8.6230 -0.5355 -0.3703 -0.7590
2.1768 -5.1424 10.1005 0.8083 0.5561 -0.1933
4.5343 -0.6510 9.9784 0.1903 0.7914 -0.5809
-5.3240 5.3573 3.9695 -0.5652 0.3442 0.7497
3.5238 -6.9893 -1.6489 0.8392 -0.2973 -0.4554
-6.8859 1.3610 1.2840 -0.0681 -0.0447 0.9967
-4.6748 6.3975 0.7692 -0.7617 0.1810 0.6222

_exptl_transmission_factor_max   ?
_exptl_transmission_factor_min   ?
_diffrn_reflns_av_R_equivalents  0.0208
_diffrn_reflns_av_unetI/netI     0.0234
_diffrn_reflns_Laue_measured_fraction_full 0.999
_diffrn_reflns_Laue_measured_fraction_max 0.963
_diffrn_reflns_limit_h_max       7
_diffrn_reflns_limit_h_min       -13
_diffrn_reflns_limit_k_max       14
_diffrn_reflns_limit_k_min       -12
_diffrn_reflns_limit_l_max       27
_diffrn_reflns_limit_l_min       -26
_diffrn_reflns_number            27494
_diffrn_reflns_point_group_measured_fraction_full 0.999
_diffrn_reflns_point_group_measured_fraction_max 0.963
_diffrn_reflns_theta_full        67.684
_diffrn_reflns_theta_max         76.723
_diffrn_reflns_theta_min         3.923
_diffrn_ambient_environment      N~2~
_diffrn_ambient_temperature      99.9(8)
_diffrn_detector                 'Hybrid Pixel Array Detector'
_diffrn_detector_area_resol_mean 5.8140
_diffrn_detector_type            'Pilatus 200K'
_diffrn_measured_fraction_theta_full 0.999
_diffrn_measured_fraction_theta_max 0.963
_diffrn_measurement_details      
;
List of Runs (angles in degrees, time in seconds):

  # Type    Start    End  Width  t~exp~   \w     \q     \k     \f   Frames
#--------------------------------------------------------------------------
  1  \w    -95.00 -70.00   0.50    1.00    --  -38.50 -57.00 -30.00   50
  2  \w    -53.00 -28.00   0.50    1.00    --  -38.50 -57.00 -60.00   50
  3  \w    -90.00 -65.00   0.50    1.00    --  -38.50 -57.00 -60.00   50
  4  \w    -69.00 -33.00   0.50    1.00    --  -38.50 -57.00 -30.00   72
  5  \w    -48.00  20.00   0.50    1.00    --  -38.50  57.00-180.00  136
  6  \w    -49.00  23.00   0.50    1.00    --  -38.50  57.00 120.00  144
  7  \w    -37.00  26.00   0.50    1.00    --  -38.50  38.00 -90.00  126
  8  \w   -105.00 -50.00   0.50    1.00    --  -38.50 -19.00   0.00  110
  9  \w     53.00 111.00   0.50    1.00    --   50.96-150.00  54.00  116
 10  \w     76.00 102.00   0.50    1.00    --   50.96  38.00  90.00   52
 11  \w     44.00 112.00   0.50    5.00    --  103.48 -61.00 -60.00  136
 12  \w     47.00 105.00   0.50    5.00    --  103.48 -94.00-150.00  116
 13  \w    140.00 168.00   0.50    5.00    --  103.48  30.00   0.00   56
 14  \w    105.00 155.00   0.50    5.00    --  103.48  30.00 -30.00  100
 15  \w     42.00 101.00   0.50    5.00    --  103.48 -15.00   0.00  118
 16  \w     75.00 106.00   0.50    5.00    --  103.48 -94.00  90.00   62
 17  \w    110.00 136.00   0.50    5.00    --  103.48  45.00   0.00   52
 18  \w     43.00  77.00   0.50    5.00    --  103.48 -45.00-180.00   68
 19  \w    106.00 169.00   0.50    5.00    --  103.48  30.00  30.00  126
 20  \w     43.00  69.00   0.50    5.00    --  103.48 -94.00  90.00   52
 21  \w     55.00 123.00   0.50    5.00    --  103.48 -77.00  90.00  136
 22  \w     39.00  66.00   0.50    5.00    --  103.48 -94.00 -30.00   54
 23  \w     75.00 106.00   0.50    5.00    --  103.48 -94.00 -30.00   62
 24  \w     43.00  96.00   0.50    5.00    --  103.48 -45.00  30.00  106
 25  \w     80.00 105.00   0.50    5.00    --  103.48 -94.00 -60.00   50
 26  \w    109.00 136.00   0.50    5.00    --  103.48  30.00   0.00   54
 27  \w     43.00  82.00   0.50    5.00    --  103.48 -45.00  90.00   78
 28  \w     43.00  97.00   0.50    5.00    --  103.48 -45.00 120.00  108
 29  \w     54.00  99.00   0.50    5.00    --  103.48 -45.00-150.00   90
 30  \w     66.00 102.00   0.50    5.00    --  103.48 -94.00  30.00   72
 31  \w     51.00  99.00   0.50    5.00    --  103.48 -45.00 -30.00   96
 32  \w    107.00 166.00   0.50    5.00    --  103.48  77.00  30.00  118
 33  \w    106.00 168.00   0.50    5.00    --  103.48  15.00 -60.00  124
 34  \w     58.00 117.00   0.50    5.00    --  103.48 -77.00-150.00  118
;
_diffrn_measurement_device       'four-circle diffractometer'
_diffrn_measurement_device_type  
'SuperNova, Dual, Cu at home/near, Pilatus 200K'
_diffrn_measurement_method       '\w scans'
_diffrn_orient_matrix_type       
'CrysAlisPro convention (1999,Acta A55,543-557)'
_diffrn_orient_matrix_UB_11      -0.0128346000
_diffrn_orient_matrix_UB_12      -0.1304073000
_diffrn_orient_matrix_UB_13      0.0163999000
_diffrn_orient_matrix_UB_21      0.0273431000
_diffrn_orient_matrix_UB_22      0.0399239000
_diffrn_orient_matrix_UB_23      0.0694914000
_diffrn_orient_matrix_UB_31      -0.1453418000
_diffrn_orient_matrix_UB_32      -0.0098175000
_diffrn_orient_matrix_UB_33      0.0071887000
_diffrn_radiation_monochromator  mirror
_diffrn_radiation_probe          x-ray
_diffrn_radiation_type           'Cu K\a'
_diffrn_radiation_wavelength     1.54184
_diffrn_source                   'micro-focus sealed X-ray tube'
_diffrn_source_type              'SuperNova (Cu) X-ray Source'
_reflns_Friedel_coverage         0.000
_reflns_Friedel_fraction_full    .
_reflns_Friedel_fraction_max     .
_reflns_number_gt                9753
_reflns_number_total             10475
_reflns_odcompleteness_completeness 99.96
_reflns_odcompleteness_iscentric 1
_reflns_odcompleteness_theta     66.97
_reflns_special_details          
;
 Reflections were merged by SHELXL according to the crystal
 class for the calculation of statistics and refinement.
 
 _reflns_Friedel_fraction is defined as the number of unique
 Friedel pairs measured divided by the number that would be
 possible theoretically, ignoring centric projections and
 systematic absences.
;
_reflns_threshold_expression     'I > 2\s(I)'
_computing_cell_refinement       'CrysAlisPro 1.171.41.123a (Rigaku OD, 2022)'
_computing_data_collection       'CrysAlisPro 1.171.41.123a (Rigaku OD, 2022)'
_computing_data_reduction        'CrysAlisPro 1.171.41.123a (Rigaku OD, 2022)'
_computing_molecular_graphics    'Olex2 1.3-ac4 (Dolomanov et al., 2009)'
_computing_publication_material  'Olex2 1.3-ac4 (Dolomanov et al., 2009)'
_computing_structure_refinement  'SHELXL 2018/1 (Sheldrick, 2015)'
_computing_structure_solution    'SHELXT  (Sheldrick, 2015)'
_refine_diff_density_max         0.863
_refine_diff_density_min         -0.372
_refine_diff_density_rms         0.048
_refine_ls_extinction_coef       .
_refine_ls_extinction_method     none
_refine_ls_goodness_of_fit_ref   1.046
_refine_ls_hydrogen_treatment    constr
_refine_ls_matrix_type           full
_refine_ls_number_parameters     643
_refine_ls_number_reflns         10475
_refine_ls_number_restraints     91
_refine_ls_R_factor_all          0.0442
_refine_ls_R_factor_gt           0.0419
_refine_ls_restrained_S_all      1.042
_refine_ls_shift/su_max          0.001
_refine_ls_shift/su_mean         0.000
_refine_ls_structure_factor_coef Fsqd
_refine_ls_weighting_details     
'w=1/[\s^2^(Fo^2^)+(0.0686P)^2^+1.0684P] where P=(Fo^2^+2Fc^2^)/3'
_refine_ls_weighting_scheme      calc
_refine_ls_wR_factor_gt          0.1177
_refine_ls_wR_factor_ref         0.1198
_refine_special_details          ?
_olex2_refinement_description    
;
1. Fixed Uiso
 At 1.2 times of:
  All B(H) groups, All C(H) groups, All C(H,H) groups
 At 1.5 times of:
  All C(H,H,H) groups
2. Restrained distances
 C51-C52 \\sim C51-C52A
 with sigma of 0.02
 C52-C53 \\sim C52A-C53A
 with sigma of 0.02
 C53-C54 \\sim C53A-C54A
 with sigma of 0.02
 C53-C55 \\sim C53A-C55
 with sigma of 0.04
 C54-C55 \\sim C54A-C55
 with sigma of 0.02
 C51-C53 \\sim C51-C53A
 with sigma of 0.04
 C52-C54 \\sim C52A-C54A
 with sigma of 0.04
3. Uiso/Uaniso restraints and constraints
C52 \\sim C53 \\sim C54 \\sim C52A \\sim C53A \\sim C54A: within 2A with sigma
of 0.04 and sigma for terminal atoms of 0.08 within 2A
4. Rigid body (RIGU) restrains
 C52, C53, C54, C52A, C53A, C54A
 with sigma for 1-2 distances of 0.004 and sigma for 1-3 distances of 0.004
5. Others
 Sof(H55A)=Sof(C52A)=Sof(H52A)=Sof(C53A)=Sof(H53A)=Sof(C54A)=Sof(H54A)=1-FVAR(1)
 Sof(C52)=Sof(H52)=Sof(C53)=Sof(H53)=Sof(C54)=Sof(H54)=Sof(H55)=FVAR(1)
6.a Secondary CH2 refined with riding coordinates:
 C1(H1A,H1B), C2(H2A,H2B), C3(H3A,H3B), C5(H5A,H5B), C6(H6A,H6B), C7(H7A,H7B)
6.b Aromatic/amide H refined with riding coordinates:
 C10(H10), C11(H11), C12(H12), C13(H13), C14(H14), C16(H16), C17(H17),
 C18(H18), C19(H19), C20(H20), C22(H22), C23(H23), C24(H24), C25(H25), C26(H26),
  C28(H28), C29(H29), C30(H30), C31(H31), C32(H32), C34(H34), C35(H35),
 C36(H36), C37(H37), C38(H38), C40(H40), C41(H41), C42(H42), C43(H43), C44(H44),
  C46(H46), C47(H47), C48(H48), C49(H49), C50(H50), C52(H52), C53(H53),
 C54(H54), C55(H55), C55(H55A), C56(H56), C52A(H52A), C53A(H53A), C54A(H54A)
6.c Idealised Me refined as rotating group:
 C4(H4A,H4B,H4C), C8(H8A,H8B,H8C)
6.d Boron cage BH refined with riding coordinates:
 B2(H2), B3(H3), B4(H4), B5(H5), B6(H6), B7(H7), B8(H8), B9(H9)
;
_atom_sites_solution_hydrogens   geom
_atom_sites_solution_primary     dual
_atom_sites_solution_secondary   ?
loop_
_atom_site_label
_atom_site_type_symbol
_atom_site_fract_x
_atom_site_fract_y
_atom_site_fract_z
_atom_site_U_iso_or_equiv
_atom_site_adp_type
_atom_site_occupancy
_atom_site_site_symmetry_order
_atom_site_calc_flag
_atom_site_refinement_flags_posn
_atom_site_refinement_flags_adp
_atom_site_refinement_flags_occupancy
_atom_site_disorder_assembly
_atom_site_disorder_group
P1 P 0.61853(3) 0.77814(3) 0.49160(2) 0.01737(9) Uani 1 1 d . . . . .
C9 C 0.70373(12) 0.65909(11) 0.48565(6) 0.0200(3) Uani 1 1 d . . . . .
C10 C 0.67787(14) 0.57333(12) 0.43620(6) 0.0249(3) Uani 1 1 d . . . . .
H10 H 0.615946 0.578269 0.403565 0.030 Uiso 1 1 calc R U . . .
C11 C 0.74362(15) 0.48059(13) 0.43518(7) 0.0304(3) Uani 1 1 d . . . . .
H11 H 0.728775 0.423536 0.400927 0.037 Uiso 1 1 calc R U . . .
C12 C 0.83042(14) 0.47096(13) 0.48368(8) 0.0296(3) Uani 1 1 d . . . . .
H12 H 0.871390 0.404991 0.483673 0.036 Uiso 1 1 calc R U . . .
C13 C 0.85817(13) 0.55709(13) 0.53246(7) 0.0271(3) Uani 1 1 d . . . . .
H13 H 0.918748 0.550499 0.565418 0.033 Uiso 1 1 calc R U . . .
C14 C 0.79736(12) 0.65267(12) 0.53298(6) 0.0223(3) Uani 1 1 d . . . . .
H14 H 0.818984 0.713612 0.565254 0.027 Uiso 1 1 calc R U . . .
C15 C 0.52877(12) 0.76796(11) 0.56045(6) 0.0193(2) Uani 1 1 d . . . . .
C16 C 0.56612(14) 0.71107(16) 0.61154(7) 0.0310(3) Uani 1 1 d . . . . .
H16 H 0.638368 0.674351 0.609986 0.037 Uiso 1 1 calc R U . . .
C17 C 0.49773(16) 0.70796(18) 0.66485(7) 0.0394(4) Uani 1 1 d . . . . .
H17 H 0.522825 0.668456 0.699700 0.047 Uiso 1 1 calc R U . . .
C18 C 0.39262(14) 0.76241(15) 0.66752(7) 0.0303(3) Uani 1 1 d . . . . .
H18 H 0.346543 0.760754 0.704284 0.036 Uiso 1 1 calc R U . . .
C19 C 0.35519(13) 0.81888(12) 0.61675(7) 0.0259(3) Uani 1 1 d . . . . .
H19 H 0.283143 0.855812 0.618595 0.031 Uiso 1 1 calc R U . . .
C20 C 0.42248(13) 0.82192(12) 0.56297(7) 0.0243(3) Uani 1 1 d . . . . .
H20 H 0.396341 0.860546 0.528006 0.029 Uiso 1 1 calc R U . . .
C21 C 0.73331(12) 0.91637(11) 0.49560(6) 0.0208(3) Uani 1 1 d . . . . .
C22 C 0.74474(13) 0.99542(12) 0.54749(7) 0.0243(3) Uani 1 1 d . . . . .
H22 H 0.692585 0.976429 0.581679 0.029 Uiso 1 1 calc R U . . .
C23 C 0.83386(14) 1.10294(13) 0.54858(8) 0.0312(3) Uani 1 1 d . . . . .
H23 H 0.843153 1.157379 0.583825 0.037 Uiso 1 1 calc R U . . .
C24 C 0.90866(14) 1.13023(13) 0.49834(8) 0.0331(3) Uani 1 1 d . . . . .
H24 H 0.967374 1.204506 0.498986 0.040 Uiso 1 1 calc R U . . .
C25 C 0.89926(14) 1.05069(14) 0.44693(8) 0.0302(3) Uani 1 1 d . . . . .
H25 H 0.951773 1.070158 0.412918 0.036 Uiso 1 1 calc R U . . .
C26 C 0.81275(13) 0.94285(13) 0.44569(7) 0.0251(3) Uani 1 1 d . . . . .
H26 H 0.807158 0.887056 0.411268 0.030 Uiso 1 1 calc R U . . .
C27 C 0.50596(12) 0.76984(12) 0.42556(6) 0.0209(3) Uani 1 1 d . . . . .
C28 C 0.51366(13) 0.86176(13) 0.38511(7) 0.0248(3) Uani 1 1 d . . . . .
H28 H 0.580817 0.930325 0.391418 0.030 Uiso 1 1 calc R U . . .
C29 C 0.42234(15) 0.85252(14) 0.33542(7) 0.0310(3) Uani 1 1 d . . . . .
H29 H 0.426610 0.915398 0.308076 0.037 Uiso 1 1 calc R U . . .
C30 C 0.32538(15) 0.75198(15) 0.32575(7) 0.0317(3) Uani 1 1 d . . . . .
H30 H 0.264164 0.745657 0.291405 0.038 Uiso 1 1 calc R U . . .
C31 C 0.31711(14) 0.66007(14) 0.36610(7) 0.0298(3) Uani 1 1 d . . . . .
H31 H 0.250368 0.591283 0.359267 0.036 Uiso 1 1 calc R U . . .
C32 C 0.40629(13) 0.66902(13) 0.41621(7) 0.0257(3) Uani 1 1 d . . . . .
H32 H 0.399952 0.606992 0.444178 0.031 Uiso 1 1 calc R U . . .
P2 P 0.49978(3) 1.24389(3) 0.93465(2) 0.02137(9) Uani 1 1 d . . . . .
C33 C 0.51408(14) 1.11841(12) 0.88510(6) 0.0242(3) Uani 1 1 d . . . . .
C34 C 0.42165(15) 1.08158(14) 0.83559(7) 0.0302(3) Uani 1 1 d . . . . .
H34 H 0.354330 1.123354 0.828491 0.036 Uiso 1 1 calc R U . . .
C35 C 0.42907(16) 0.98362(14) 0.79695(7) 0.0344(3) Uani 1 1 d . . . . .
H35 H 0.365097 0.956304 0.764203 0.041 Uiso 1 1 calc R U . . .
C36 C 0.53064(17) 0.92569(14) 0.80645(8) 0.0349(3) Uani 1 1 d . . . . .
H36 H 0.536477 0.859583 0.779525 0.042 Uiso 1 1 calc R U . . .
C37 C 0.62332(16) 0.96323(14) 0.85465(8) 0.0328(3) Uani 1 1 d . . . . .
H37 H 0.692600 0.923340 0.860468 0.039 Uiso 1 1 calc R U . . .
C38 C 0.61497(14) 1.05942(13) 0.89459(7) 0.0278(3) Uani 1 1 d . . . . .
H38 H 0.677654 1.084679 0.928111 0.033 Uiso 1 1 calc R U . . .
C39 C 0.49567(14) 1.36686(12) 0.88729(6) 0.0252(3) Uani 1 1 d . . . . .
C40 C 0.40130(16) 1.43370(13) 0.89343(7) 0.0304(3) Uani 1 1 d . . . . .
H40 H 0.334631 1.411716 0.921075 0.037 Uiso 1 1 calc R U . . .
C41 C 0.4055(2) 1.53297(15) 0.85873(8) 0.0414(4) Uani 1 1 d . . . . .
H41 H 0.340334 1.578182 0.861660 0.050 Uiso 1 1 calc R U . . .
C42 C 0.5048(2) 1.56552(16) 0.81997(8) 0.0450(4) Uani 1 1 d . . . . .
H42 H 0.509793 1.635882 0.798106 0.054 Uiso 1 1 calc R U . . .
C43 C 0.59750(18) 1.49794(16) 0.81222(8) 0.0403(4) Uani 1 1 d . . . . .
H43 H 0.663770 1.520421 0.784429 0.048 Uiso 1 1 calc R U . . .
C44 C 0.59238(15) 1.39709(15) 0.84552(7) 0.0328(3) Uani 1 1 d . . . . .
H44 H 0.654064 1.348844 0.840015 0.039 Uiso 1 1 calc R U . . .
C45 C 0.63434(14) 1.28030(13) 0.99084(6) 0.0256(3) Uani 1 1 d . . . . .
C46 C 0.64206(15) 1.20219(14) 1.03839(7) 0.0300(3) Uani 1 1 d . . . . .
H46 H 0.576112 1.133438 1.040818 0.036 Uiso 1 1 calc R U . . .
C47 C 0.74640(16) 1.22581(15) 1.08182(7) 0.0345(3) Uani 1 1 d . . . . .
H47 H 0.752212 1.172909 1.113898 0.041 Uiso 1 1 calc R U . . .
C48 C 0.84198(16) 1.32641(17) 1.07842(8) 0.0380(4) Uani 1 1 d . . . . .
H48 H 0.913765 1.341768 1.107925 0.046 Uiso 1 1 calc R U . . .
C49 C 0.83365(16) 1.40505(17) 1.03214(8) 0.0387(4) Uani 1 1 d . . . . .
H49 H 0.898790 1.474704 1.030640 0.046 Uiso 1 1 calc R U . . .
C50 C 0.72977(15) 1.38202(14) 0.98781(7) 0.0315(3) Uani 1 1 d . . . . .
H50 H 0.724334 1.435302 0.955888 0.038 Uiso 1 1 calc R U . . .
C51 C 0.35688(14) 1.21044(13) 0.97691(7) 0.0262(3) Uani 1 1 d D . . . .
C52 C 0.2471(7) 1.1282(8) 0.9510(3) 0.0404(15) Uani 0.457(13) 1 d D U P A 1
H52 H 0.251281 1.084078 0.913123 0.048 Uiso 0.457(13) 1 calc R U P A 1
C53 C 0.1333(7) 1.1127(8) 0.9815(3) 0.052(2) Uani 0.457(13) 1 d D U P A 1
H53 H 0.059805 1.056342 0.964921 0.062 Uiso 0.457(13) 1 calc R U P A 1
C54 C 0.1265(8) 1.1795(8) 1.0364(4) 0.0451(17) Uani 0.457(13) 1 d D U P A 1
H54 H 0.048158 1.168796 1.056869 0.054 Uiso 0.457(13) 1 calc R U P A 1
C55 C 0.23348(17) 1.26176(16) 1.06138(7) 0.0364(4) Uani 1 1 d D . . . .
H55 H 0.231343 1.301700 1.100785 0.044 Uiso 0.457(13) 1 calc R U P A 1
H55A H 0.217063 1.319348 1.091206 0.044 Uiso 0.543(13) 1 calc R U P A 2
C56 C 0.34333(16) 1.28470(15) 1.02801(7) 0.0321(3) Uani 1 1 d . . . . .
H56 H 0.409896 1.351568 1.040075 0.039 Uiso 1 1 calc R U . . .
C1 C 1.09855(15) -0.04112(14) 0.23801(7) 0.0311(3) Uani 1 1 d . . . . .
H1A H 1.193248 -0.032592 0.238251 0.037 Uiso 1 1 calc R U . . .
H1B H 1.068681 -0.088013 0.273816 0.037 Uiso 1 1 calc R U . . .
C2 C 1.03890(17) -0.11157(15) 0.17823(8) 0.0373(4) Uani 1 1 d . . . . .
H2A H 1.064122 -0.063246 0.142296 0.045 Uiso 1 1 calc R U . . .
H2B H 0.943891 -0.125730 0.179087 0.045 Uiso 1 1 calc R U . . .
C3 C 1.07892(19) -0.23117(16) 0.16842(9) 0.0434(4) Uani 1 1 d . . . . .
H3A H 1.173391 -0.216400 0.164947 0.052 Uiso 1 1 calc R U . . .
H3B H 1.059010 -0.277091 0.205707 0.052 Uiso 1 1 calc R U . . .
C4 C 1.0146(3) -0.3056(2) 0.11170(13) 0.0703(7) Uani 1 1 d . . . . .
H4A H 1.037185 -0.262836 0.074192 0.105 Uiso 1 1 calc R U . . .
H4B H 0.920912 -0.321391 0.114657 0.105 Uiso 1 1 calc R U . . .
H4C H 1.043866 -0.380906 0.109393 0.105 Uiso 1 1 calc R U . . .
C5 C 0.98128(14) 0.52499(13) 0.29860(7) 0.0289(3) Uani 1 1 d . . . . .
H5A H 0.987808 0.536878 0.344573 0.035 Uiso 1 1 calc R U . . .
H5B H 1.052291 0.583408 0.282661 0.035 Uiso 1 1 calc R U . . .
C6 C 0.85523(15) 0.55373(14) 0.27500(7) 0.0314(3) Uani 1 1 d . . . . .
H6A H 0.783199 0.493475 0.288732 0.038 Uiso 1 1 calc R U . . .
H6B H 0.850527 0.548577 0.228883 0.038 Uiso 1 1 calc R U . . .
C7 C 0.83824(16) 0.67727(15) 0.29780(8) 0.0342(3) Uani 1 1 d . . . . .
H7A H 0.841927 0.681822 0.343904 0.041 Uiso 1 1 calc R U . . .
H7B H 0.911237 0.737214 0.284656 0.041 Uiso 1 1 calc R U . . .
C8 C 0.7133(2) 0.7085(2) 0.27388(9) 0.0521(5) Uani 1 1 d . . . . .
H8A H 0.707240 0.701694 0.228241 0.078 Uiso 1 1 calc R U . . .
H8B H 0.711685 0.790064 0.288233 0.078 Uiso 1 1 calc R U . . .
H8C H 0.640334 0.653903 0.289707 0.078 Uiso 1 1 calc R U . . .
B1 B 1.06738(16) 0.08812(14) 0.24855(7) 0.0255(3) Uani 1 1 d . . . . .
B2 B 0.99558(15) 0.17557(15) 0.20211(7) 0.0257(3) Uani 1 1 d . . . . .
H2 H 0.959822 0.139345 0.153845 0.031 Uiso 1 1 calc R U . . .
B3 B 0.93691(15) 0.13264(14) 0.27804(7) 0.0244(3) Uani 1 1 d . . . . .
H3 H 0.854345 0.062396 0.290747 0.029 Uiso 1 1 calc R U . . .
B4 B 1.10062(15) 0.18114(13) 0.31328(7) 0.0222(3) Uani 1 1 d . . . . .
H4 H 1.149702 0.149716 0.354586 0.027 Uiso 1 1 calc R U . . .
B5 B 1.15936(15) 0.22467(14) 0.23741(7) 0.0231(3) Uani 1 1 d . . . . .
H5 H 1.255330 0.228136 0.217408 0.028 Uiso 1 1 calc R U . . .
B6 B 1.06494(15) 0.33366(14) 0.21723(7) 0.0240(3) Uani 1 1 d . . . . .
H6 H 1.091572 0.391946 0.177719 0.029 Uiso 1 1 calc R U . . .
B7 B 0.90740(15) 0.26889(15) 0.24540(7) 0.0240(3) Uani 1 1 d . . . . .
H7 H 0.807827 0.275332 0.228349 0.029 Uiso 1 1 calc R U . . .
B8 B 0.98130(14) 0.27190(14) 0.32433(7) 0.0219(3) Uani 1 1 d . . . . .
H8 H 0.940769 0.280632 0.370956 0.026 Uiso 1 1 calc R U . . .
B9 B 1.13887(14) 0.33667(14) 0.29582(7) 0.0217(3) Uani 1 1 d . . . . .
H9 H 1.225368 0.397487 0.319570 0.026 Uiso 1 1 calc R U . . .
B10 B 1.00500(15) 0.39383(14) 0.28087(7) 0.0240(3) Uani 1 1 d . . . . .
C52A C 0.2721(5) 1.1009(4) 0.9675(3) 0.0292(10) Uani 0.543(13) 1 d D U P A 2
H52A H 0.285826 1.044974 0.936065 0.035 Uiso 0.543(13) 1 calc R U P A 2
C53A C 0.1674(4) 1.0740(4) 1.0041(3) 0.0372(12) Uani 0.543(13) 1 d D U P A 2
H53A H 0.108502 1.000052 0.997223 0.045 Uiso 0.543(13) 1 calc R U P A 2
C54A C 0.1485(6) 1.1544(5) 1.0507(3) 0.0378(12) Uani 0.543(13) 1 d D U P A 2
H54A H 0.076339 1.135404 1.075508 0.045 Uiso 0.543(13) 1 calc R U P A 2

loop_
_atom_site_aniso_label
_atom_site_aniso_U_11
_atom_site_aniso_U_22
_atom_site_aniso_U_33
_atom_site_aniso_U_23
_atom_site_aniso_U_13
_atom_site_aniso_U_12
P1 0.01667(16) 0.01704(16) 0.01802(16) 0.00227(11) 0.00162(11) 0.00216(11)
C9 0.0191(6) 0.0179(6) 0.0229(6) 0.0031(5) 0.0058(5) 0.0023(5)
C10 0.0263(7) 0.0230(7) 0.0242(7) 0.0004(5) 0.0030(5) 0.0020(5)
C11 0.0330(8) 0.0213(7) 0.0361(8) -0.0035(6) 0.0086(6) 0.0032(6)
C12 0.0250(7) 0.0211(7) 0.0446(9) 0.0043(6) 0.0099(6) 0.0066(5)
C13 0.0194(6) 0.0290(7) 0.0346(7) 0.0074(6) 0.0054(5) 0.0065(5)
C14 0.0174(6) 0.0249(7) 0.0246(6) 0.0014(5) 0.0041(5) 0.0033(5)
C15 0.0173(6) 0.0193(6) 0.0201(6) -0.0002(5) 0.0020(5) 0.0011(5)
C16 0.0221(7) 0.0516(9) 0.0229(7) 0.0060(6) 0.0015(5) 0.0152(6)
C17 0.0328(8) 0.0706(12) 0.0192(7) 0.0069(7) 0.0014(6) 0.0196(8)
C18 0.0238(7) 0.0425(9) 0.0222(7) -0.0070(6) 0.0050(5) 0.0026(6)
C19 0.0210(6) 0.0208(6) 0.0359(8) -0.0021(5) 0.0066(5) 0.0039(5)
C20 0.0232(6) 0.0203(6) 0.0307(7) 0.0056(5) 0.0044(5) 0.0060(5)
C21 0.0174(6) 0.0189(6) 0.0261(6) 0.0055(5) -0.0003(5) 0.0035(5)
C22 0.0208(6) 0.0206(6) 0.0314(7) 0.0014(5) -0.0002(5) 0.0045(5)
C23 0.0245(7) 0.0203(7) 0.0473(9) -0.0026(6) -0.0038(6) 0.0036(5)
C24 0.0204(7) 0.0204(7) 0.0577(10) 0.0111(6) -0.0014(6) 0.0010(5)
C25 0.0203(7) 0.0305(8) 0.0413(8) 0.0174(6) 0.0037(6) 0.0049(6)
C26 0.0201(6) 0.0272(7) 0.0285(7) 0.0084(5) 0.0016(5) 0.0045(5)
C27 0.0191(6) 0.0230(6) 0.0203(6) 0.0013(5) 0.0011(5) 0.0039(5)
C28 0.0236(7) 0.0251(7) 0.0256(7) 0.0044(5) 0.0014(5) 0.0037(5)
C29 0.0310(7) 0.0367(8) 0.0264(7) 0.0096(6) -0.0005(6) 0.0086(6)
C30 0.0281(7) 0.0428(9) 0.0235(7) 0.0011(6) -0.0047(6) 0.0075(6)
C31 0.0247(7) 0.0311(8) 0.0308(7) -0.0022(6) -0.0025(6) 0.0009(6)
C32 0.0235(7) 0.0243(7) 0.0276(7) 0.0039(5) 0.0004(5) 0.0010(5)
P2 0.02323(17) 0.02143(17) 0.01933(16) 0.00183(12) 0.00164(12) 0.00410(13)
C33 0.0278(7) 0.0225(6) 0.0219(6) 0.0022(5) 0.0034(5) 0.0035(5)
C34 0.0336(8) 0.0299(7) 0.0275(7) 0.0009(6) -0.0020(6) 0.0083(6)
C35 0.0424(9) 0.0308(8) 0.0281(7) -0.0027(6) -0.0062(6) 0.0061(7)
C36 0.0458(9) 0.0270(7) 0.0318(8) -0.0033(6) 0.0008(7) 0.0089(7)
C37 0.0369(8) 0.0296(8) 0.0341(8) 0.0010(6) 0.0027(6) 0.0122(6)
C38 0.0295(7) 0.0281(7) 0.0257(7) 0.0006(5) 0.0006(5) 0.0063(6)
C39 0.0289(7) 0.0216(6) 0.0236(7) 0.0031(5) -0.0011(5) 0.0017(5)
C40 0.0382(8) 0.0266(7) 0.0272(7) 0.0023(6) 0.0016(6) 0.0084(6)
C41 0.0610(11) 0.0317(8) 0.0359(9) 0.0058(7) 0.0028(8) 0.0195(8)
C42 0.0706(13) 0.0296(8) 0.0347(9) 0.0102(7) 0.0025(8) 0.0084(8)
C43 0.0460(10) 0.0399(9) 0.0311(8) 0.0103(7) 0.0063(7) -0.0029(7)
C44 0.0327(8) 0.0356(8) 0.0292(7) 0.0070(6) 0.0028(6) 0.0036(6)
C45 0.0259(7) 0.0285(7) 0.0226(6) -0.0022(5) -0.0007(5) 0.0073(5)
C46 0.0341(8) 0.0310(8) 0.0254(7) 0.0005(6) -0.0013(6) 0.0088(6)
C47 0.0385(8) 0.0409(9) 0.0263(7) -0.0003(6) -0.0032(6) 0.0149(7)
C48 0.0311(8) 0.0535(10) 0.0287(8) -0.0051(7) -0.0052(6) 0.0104(7)
C49 0.0302(8) 0.0462(10) 0.0345(8) -0.0041(7) 0.0002(6) -0.0026(7)
C50 0.0306(8) 0.0353(8) 0.0271(7) 0.0004(6) 0.0018(6) 0.0032(6)
C51 0.0269(7) 0.0283(7) 0.0241(7) 0.0041(5) 0.0042(5) 0.0061(5)
C52 0.039(3) 0.047(4) 0.031(3) 0.000(2) 0.009(2) -0.002(2)
C53 0.037(3) 0.067(4) 0.043(3) 0.002(3) 0.009(2) -0.009(3)
C54 0.032(3) 0.068(4) 0.037(3) 0.012(3) 0.012(2) 0.011(3)
C55 0.0412(9) 0.0476(10) 0.0256(7) 0.0050(7) 0.0079(6) 0.0187(7)
C56 0.0354(8) 0.0358(8) 0.0252(7) -0.0002(6) 0.0036(6) 0.0074(6)
C1 0.0330(8) 0.0279(7) 0.0318(8) 0.0009(6) 0.0035(6) 0.0045(6)
C2 0.0409(9) 0.0339(8) 0.0352(8) -0.0039(7) 0.0048(7) 0.0040(7)
C3 0.0496(10) 0.0320(9) 0.0466(10) -0.0055(7) 0.0163(8) 0.0022(7)
C4 0.0797(16) 0.0537(13) 0.0716(16) -0.0305(12) 0.0070(13) 0.0071(12)
C5 0.0275(7) 0.0274(7) 0.0318(7) 0.0054(6) 0.0007(6) 0.0051(6)
C6 0.0308(8) 0.0333(8) 0.0318(8) 0.0044(6) 0.0011(6) 0.0107(6)
C7 0.0368(8) 0.0369(8) 0.0318(8) 0.0043(6) 0.0051(6) 0.0131(7)
C8 0.0656(13) 0.0586(12) 0.0420(10) -0.0032(9) -0.0058(9) 0.0394(11)
B1 0.0271(8) 0.0244(8) 0.0235(7) 0.0000(6) 0.0019(6) 0.0023(6)
B2 0.0235(7) 0.0312(8) 0.0209(7) 0.0007(6) 0.0004(6) 0.0027(6)
B3 0.0238(7) 0.0257(8) 0.0215(7) 0.0017(6) 0.0011(6) -0.0003(6)
B4 0.0235(7) 0.0214(7) 0.0214(7) 0.0033(5) 0.0006(5) 0.0036(6)
B5 0.0220(7) 0.0260(7) 0.0218(7) 0.0031(6) 0.0024(5) 0.0052(6)
B6 0.0207(7) 0.0289(8) 0.0225(7) 0.0071(6) 0.0017(6) 0.0039(6)
B7 0.0206(7) 0.0306(8) 0.0204(7) 0.0047(6) 0.0008(5) 0.0037(6)
B8 0.0213(7) 0.0240(7) 0.0198(7) 0.0029(5) 0.0013(5) 0.0033(6)
B9 0.0203(7) 0.0226(7) 0.0220(7) 0.0038(5) 0.0006(5) 0.0034(5)
B10 0.0210(7) 0.0264(8) 0.0251(7) 0.0055(6) 0.0009(6) 0.0056(6)
C52A 0.0273(18) 0.0281(19) 0.032(2) 0.0022(15) 0.0052(15) 0.0051(13)
C53A 0.0263(17) 0.0395(19) 0.045(2) 0.0086(17) 0.0056(16) 0.0027(14)
C54A 0.030(2) 0.056(3) 0.032(2) 0.0109(19) 0.0100(17) 0.0148(17)

_geom_special_details            
;
 All esds (except the esd in the dihedral angle between two l.s. planes)
 are estimated using the full covariance matrix.  The cell esds are taken
 into account individually in the estimation of esds in distances, angles
 and torsion angles; correlations between esds in cell parameters are only
 used when they are defined by crystal symmetry.  An approximate (isotropic)
 treatment of cell esds is used for estimating esds involving l.s. planes.
;
loop_
_geom_bond_atom_site_label_1
_geom_bond_atom_site_label_2
_geom_bond_distance
_geom_bond_site_symmetry_2
_geom_bond_publ_flag
P1 C9 1.7945(13) . ?
P1 C15 1.7974(13) . ?
P1 C21 1.7937(13) . ?
P1 C27 1.7977(13) . ?
C9 C10 1.3962(19) . ?
C9 C14 1.4029(19) . ?
C10 H10 0.9500 . ?
C10 C11 1.391(2) . ?
C11 H11 0.9500 . ?
C11 C12 1.382(2) . ?
C12 H12 0.9500 . ?
C12 C13 1.389(2) . ?
C13 H13 0.9500 . ?
C13 C14 1.3859(19) . ?
C14 H14 0.9500 . ?
C15 C16 1.3881(19) . ?
C15 C20 1.3974(18) . ?
C16 H16 0.9500 . ?
C16 C17 1.386(2) . ?
C17 H17 0.9500 . ?
C17 C18 1.390(2) . ?
C18 H18 0.9500 . ?
C18 C19 1.380(2) . ?
C19 H19 0.9500 . ?
C19 C20 1.389(2) . ?
C20 H20 0.9500 . ?
C21 C22 1.393(2) . ?
C21 C26 1.4054(19) . ?
C22 H22 0.9500 . ?
C22 C23 1.396(2) . ?
C23 H23 0.9500 . ?
C23 C24 1.384(2) . ?
C24 H24 0.9500 . ?
C24 C25 1.391(2) . ?
C25 H25 0.9500 . ?
C25 C26 1.385(2) . ?
C26 H26 0.9500 . ?
C27 C28 1.3946(19) . ?
C27 C32 1.4026(19) . ?
C28 H28 0.9500 . ?
C28 C29 1.393(2) . ?
C29 H29 0.9500 . ?
C29 C30 1.384(2) . ?
C30 H30 0.9500 . ?
C30 C31 1.393(2) . ?
C31 H31 0.9500 . ?
C31 C32 1.386(2) . ?
C32 H32 0.9500 . ?
P2 C33 1.7935(14) . ?
P2 C39 1.7904(14) . ?
P2 C45 1.7940(14) . ?
P2 C51 1.7918(15) . ?
C33 C34 1.402(2) . ?
C33 C38 1.393(2) . ?
C34 H34 0.9500 . ?
C34 C35 1.389(2) . ?
C35 H35 0.9500 . ?
C35 C36 1.391(2) . ?
C36 H36 0.9500 . ?
C36 C37 1.384(2) . ?
C37 H37 0.9500 . ?
C37 C38 1.392(2) . ?
C38 H38 0.9500 . ?
C39 C40 1.391(2) . ?
C39 C44 1.400(2) . ?
C40 H40 0.9500 . ?
C40 C41 1.390(2) . ?
C41 H41 0.9500 . ?
C41 C42 1.380(3) . ?
C42 H42 0.9500 . ?
C42 C43 1.386(3) . ?
C43 H43 0.9500 . ?
C43 C44 1.387(2) . ?
C44 H44 0.9500 . ?
C45 C46 1.404(2) . ?
C45 C50 1.391(2) . ?
C46 H46 0.9500 . ?
C46 C47 1.388(2) . ?
C47 H47 0.9500 . ?
C47 C48 1.384(3) . ?
C48 H48 0.9500 . ?
C48 C49 1.389(3) . ?
C49 H49 0.9500 . ?
C49 C50 1.397(2) . ?
C50 H50 0.9500 . ?
C51 C52 1.416(6) . ?
C51 C56 1.394(2) . ?
C51 C52A 1.393(5) . ?
C52 H52 0.9500 . ?
C52 C53 1.387(7) . ?
C53 H53 0.9500 . ?
C53 C54 1.393(8) . ?
C54 H54 0.9500 . ?
C54 C55 1.390(8) . ?
C55 H55 0.9500 . ?
C55 H55A 0.9500 . ?
C55 C56 1.386(2) . ?
C55 C54A 1.377(7) . ?
C56 H56 0.9500 . ?
C1 H1A 0.9900 . ?
C1 H1B 0.9900 . ?
C1 C2 1.526(2) . ?
C1 B1 1.599(2) . ?
C2 H2A 0.9900 . ?
C2 H2B 0.9900 . ?
C2 C3 1.532(2) . ?
C3 H3A 0.9900 . ?
C3 H3B 0.9900 . ?
C3 C4 1.508(3) . ?
C4 H4A 0.9800 . ?
C4 H4B 0.9800 . ?
C4 H4C 0.9800 . ?
C5 H5A 0.9900 . ?
C5 H5B 0.9900 . ?
C5 C6 1.513(2) . ?
C5 B10 1.614(2) . ?
C6 H6A 0.9900 . ?
C6 H6B 0.9900 . ?
C6 C7 1.533(2) . ?
C7 H7A 0.9900 . ?
C7 H7B 0.9900 . ?
C7 C8 1.516(2) . ?
C8 H8A 0.9800 . ?
C8 H8B 0.9800 . ?
C8 H8C 0.9800 . ?
B1 B2 1.711(2) . ?
B1 B3 1.713(2) . ?
B1 B4 1.696(2) . ?
B1 B5 1.709(2) . ?
B2 H2 1.1200 . ?
B2 B3 1.832(2) . ?
B2 B5 1.830(2) . ?
B2 B6 1.829(2) . ?
B2 B7 1.819(2) . ?
B3 H3 1.1200 . ?
B3 B4 1.829(2) . ?
B3 B7 1.827(2) . ?
B3 B8 1.814(2) . ?
B4 H4 1.1200 . ?
B4 B5 1.833(2) . ?
B4 B8 1.818(2) . ?
B4 B9 1.817(2) . ?
B5 H5 1.1200 . ?
B5 B6 1.815(2) . ?
B5 B9 1.813(2) . ?
B6 H6 1.1200 . ?
B6 B7 1.833(2) . ?
B6 B9 1.825(2) . ?
B6 B10 1.715(2) . ?
B7 H7 1.1200 . ?
B7 B8 1.832(2) . ?
B7 B10 1.716(2) . ?
B8 H8 1.1200 . ?
B8 B9 1.836(2) . ?
B8 B10 1.707(2) . ?
B9 H9 1.1200 . ?
B9 B10 1.707(2) . ?
C52A H52A 0.9500 . ?
C52A C53A 1.387(5) . ?
C53A H53A 0.9500 . ?
C53A C54A 1.384(6) . ?
C54A H54A 0.9500 . ?

loop_
_geom_angle_atom_site_label_1
_geom_angle_atom_site_label_2
_geom_angle_atom_site_label_3
_geom_angle
_geom_angle_site_symmetry_1
_geom_angle_site_symmetry_3
_geom_angle_publ_flag
C9 P1 C15 110.24(6) . . ?
C9 P1 C27 110.30(6) . . ?
C15 P1 C27 107.74(6) . . ?
C21 P1 C9 108.64(6) . . ?
C21 P1 C15 109.52(6) . . ?
C21 P1 C27 110.40(6) . . ?
C10 C9 P1 121.88(10) . . ?
C10 C9 C14 119.99(12) . . ?
C14 C9 P1 118.13(10) . . ?
C9 C10 H10 120.3 . . ?
C11 C10 C9 119.38(13) . . ?
C11 C10 H10 120.3 . . ?
C10 C11 H11 119.8 . . ?
C12 C11 C10 120.38(14) . . ?
C12 C11 H11 119.8 . . ?
C11 C12 H12 119.8 . . ?
C11 C12 C13 120.45(13) . . ?
C13 C12 H12 119.8 . . ?
C12 C13 H13 120.1 . . ?
C14 C13 C12 119.89(14) . . ?
C14 C13 H13 120.1 . . ?
C9 C14 H14 120.1 . . ?
C13 C14 C9 119.75(13) . . ?
C13 C14 H14 120.1 . . ?
C16 C15 P1 121.01(10) . . ?
C16 C15 C20 119.87(12) . . ?
C20 C15 P1 119.08(10) . . ?
C15 C16 H16 120.1 . . ?
C17 C16 C15 119.84(14) . . ?
C17 C16 H16 120.1 . . ?
C16 C17 H17 119.9 . . ?
C16 C17 C18 120.28(15) . . ?
C18 C17 H17 119.9 . . ?
C17 C18 H18 120.0 . . ?
C19 C18 C17 119.98(13) . . ?
C19 C18 H18 120.0 . . ?
C18 C19 H19 119.9 . . ?
C18 C19 C20 120.24(13) . . ?
C20 C19 H19 119.9 . . ?
C15 C20 H20 120.1 . . ?
C19 C20 C15 119.79(13) . . ?
C19 C20 H20 120.1 . . ?
C22 C21 P1 120.71(10) . . ?
C22 C21 C26 120.55(13) . . ?
C26 C21 P1 118.74(11) . . ?
C21 C22 H22 120.4 . . ?
C21 C22 C23 119.12(14) . . ?
C23 C22 H22 120.4 . . ?
C22 C23 H23 120.0 . . ?
C24 C23 C22 120.01(15) . . ?
C24 C23 H23 120.0 . . ?
C23 C24 H24 119.5 . . ?
C23 C24 C25 121.07(13) . . ?
C25 C24 H24 119.5 . . ?
C24 C25 H25 120.2 . . ?
C26 C25 C24 119.50(14) . . ?
C26 C25 H25 120.2 . . ?
C21 C26 H26 120.2 . . ?
C25 C26 C21 119.69(14) . . ?
C25 C26 H26 120.2 . . ?
C28 C27 P1 121.73(10) . . ?
C28 C27 C32 119.96(12) . . ?
C32 C27 P1 118.29(10) . . ?
C27 C28 H28 120.2 . . ?
C29 C28 C27 119.65(13) . . ?
C29 C28 H28 120.2 . . ?
C28 C29 H29 119.9 . . ?
C30 C29 C28 120.20(14) . . ?
C30 C29 H29 119.9 . . ?
C29 C30 H30 119.8 . . ?
C29 C30 C31 120.36(13) . . ?
C31 C30 H30 119.8 . . ?
C30 C31 H31 120.0 . . ?
C32 C31 C30 119.95(14) . . ?
C32 C31 H31 120.0 . . ?
C27 C32 H32 120.1 . . ?
C31 C32 C27 119.87(13) . . ?
C31 C32 H32 120.1 . . ?
C33 P2 C45 110.08(7) . . ?
C39 P2 C33 108.50(7) . . ?
C39 P2 C45 109.92(7) . . ?
C39 P2 C51 110.55(7) . . ?
C51 P2 C33 110.48(7) . . ?
C51 P2 C45 107.32(7) . . ?
C34 C33 P2 118.25(11) . . ?
C38 C33 P2 121.38(11) . . ?
C38 C33 C34 120.36(13) . . ?
C33 C34 H34 120.2 . . ?
C35 C34 C33 119.59(14) . . ?
C35 C34 H34 120.2 . . ?
C34 C35 H35 120.2 . . ?
C34 C35 C36 119.68(15) . . ?
C36 C35 H35 120.2 . . ?
C35 C36 H36 119.6 . . ?
C37 C36 C35 120.78(15) . . ?
C37 C36 H36 119.6 . . ?
C36 C37 H37 120.0 . . ?
C36 C37 C38 119.98(15) . . ?
C38 C37 H37 120.0 . . ?
C33 C38 H38 120.2 . . ?
C37 C38 C33 119.56(14) . . ?
C37 C38 H38 120.2 . . ?
C40 C39 P2 120.79(11) . . ?
C40 C39 C44 120.62(14) . . ?
C44 C39 P2 118.55(11) . . ?
C39 C40 H40 120.3 . . ?
C41 C40 C39 119.34(15) . . ?
C41 C40 H40 120.3 . . ?
C40 C41 H41 120.2 . . ?
C42 C41 C40 119.63(17) . . ?
C42 C41 H41 120.2 . . ?
C41 C42 H42 119.2 . . ?
C41 C42 C43 121.52(16) . . ?
C43 C42 H42 119.2 . . ?
C42 C43 H43 120.4 . . ?
C42 C43 C44 119.23(16) . . ?
C44 C43 H43 120.4 . . ?
C39 C44 H44 120.2 . . ?
C43 C44 C39 119.54(15) . . ?
C43 C44 H44 120.2 . . ?
C46 C45 P2 118.07(11) . . ?
C50 C45 P2 121.73(11) . . ?
C50 C45 C46 120.20(14) . . ?
C45 C46 H46 120.1 . . ?
C47 C46 C45 119.75(15) . . ?
C47 C46 H46 120.1 . . ?
C46 C47 H47 120.0 . . ?
C48 C47 C46 120.02(15) . . ?
C48 C47 H47 120.0 . . ?
C47 C48 H48 119.8 . . ?
C47 C48 C49 120.45(15) . . ?
C49 C48 H48 119.8 . . ?
C48 C49 H49 119.9 . . ?
C48 C49 C50 120.19(16) . . ?
C50 C49 H49 119.9 . . ?
C45 C50 C49 119.38(15) . . ?
C45 C50 H50 120.3 . . ?
C49 C50 H50 120.3 . . ?
C52 C51 P2 120.4(3) . . ?
C56 C51 P2 119.13(12) . . ?
C56 C51 C52 118.8(3) . . ?
C52A C51 P2 120.9(2) . . ?
C52A C51 C56 118.8(2) . . ?
C51 C52 H52 120.3 . . ?
C53 C52 C51 119.5(5) . . ?
C53 C52 H52 120.3 . . ?
C52 C53 H53 119.9 . . ?
C52 C53 C54 120.1(5) . . ?
C54 C53 H53 119.9 . . ?
C53 C54 H54 119.7 . . ?
C55 C54 C53 120.6(6) . . ?
C55 C54 H54 119.7 . . ?
C54 C55 H55 120.5 . . ?
C56 C55 C54 119.1(3) . . ?
C56 C55 H55 120.5 . . ?
C56 C55 H55A 120.4 . . ?
C54A C55 H55A 120.4 . . ?
C54A C55 C56 119.2(3) . . ?
C51 C56 H56 119.7 . . ?
C55 C56 C51 120.53(15) . . ?
C55 C56 H56 119.7 . . ?
H1A C1 H1B 107.4 . . ?
C2 C1 H1A 108.3 . . ?
C2 C1 H1B 108.3 . . ?
C2 C1 B1 116.04(13) . . ?
B1 C1 H1A 108.3 . . ?
B1 C1 H1B 108.3 . . ?
C1 C2 H2A 108.8 . . ?
C1 C2 H2B 108.8 . . ?
C1 C2 C3 113.85(15) . . ?
H2A C2 H2B 107.7 . . ?
C3 C2 H2A 108.8 . . ?
C3 C2 H2B 108.8 . . ?
C2 C3 H3A 108.6 . . ?
C2 C3 H3B 108.6 . . ?
H3A C3 H3B 107.6 . . ?
C4 C3 C2 114.69(19) . . ?
C4 C3 H3A 108.6 . . ?
C4 C3 H3B 108.6 . . ?
C3 C4 H4A 109.5 . . ?
C3 C4 H4B 109.5 . . ?
C3 C4 H4C 109.5 . . ?
H4A C4 H4B 109.5 . . ?
H4A C4 H4C 109.5 . . ?
H4B C4 H4C 109.5 . . ?
H5A C5 H5B 107.2 . . ?
C6 C5 H5A 108.0 . . ?
C6 C5 H5B 108.0 . . ?
C6 C5 B10 117.35(13) . . ?
B10 C5 H5A 108.0 . . ?
B10 C5 H5B 108.0 . . ?
C5 C6 H6A 108.9 . . ?
C5 C6 H6B 108.9 . . ?
C5 C6 C7 113.33(13) . . ?
H6A C6 H6B 107.7 . . ?
C7 C6 H6A 108.9 . . ?
C7 C6 H6B 108.9 . . ?
C6 C7 H7A 108.7 . . ?
C6 C7 H7B 108.7 . . ?
H7A C7 H7B 107.6 . . ?
C8 C7 C6 114.15(15) . . ?
C8 C7 H7A 108.7 . . ?
C8 C7 H7B 108.7 . . ?
C7 C8 H8A 109.5 . . ?
C7 C8 H8B 109.5 . . ?
C7 C8 H8C 109.5 . . ?
H8A C8 H8B 109.5 . . ?
H8A C8 H8C 109.5 . . ?
H8B C8 H8C 109.5 . . ?
C1 B1 B2 133.31(13) . . ?
C1 B1 B3 131.07(13) . . ?
C1 B1 B4 128.12(13) . . ?
C1 B1 B5 130.13(13) . . ?
B2 B1 B3 64.69(10) . . ?
B4 B1 B2 98.57(11) . . ?
B4 B1 B3 64.89(9) . . ?
B4 B1 B5 65.14(9) . . ?
B5 B1 B2 64.71(10) . . ?
B5 B1 B3 98.72(11) . . ?
B1 B2 H2 117.7 . . ?
B1 B2 B3 57.70(9) . . ?
B1 B2 B5 57.59(9) . . ?
B1 B2 B6 112.55(11) . . ?
B1 B2 B7 113.10(11) . . ?
B3 B2 H2 130.8 . . ?
B5 B2 H2 131.1 . . ?
B5 B2 B3 90.30(10) . . ?
B6 B2 H2 120.4 . . ?
B6 B2 B3 102.11(10) . . ?
B6 B2 B5 59.46(9) . . ?
B7 B2 H2 120.0 . . ?
B7 B2 B3 60.07(9) . . ?
B7 B2 B5 102.00(11) . . ?
B7 B2 B6 60.32(9) . . ?
B1 B3 B2 57.61(9) . . ?
B1 B3 H3 118.0 . . ?
B1 B3 B4 57.10(9) . . ?
B1 B3 B7 112.59(11) . . ?
B1 B3 B8 112.53(11) . . ?
B2 B3 H3 131.2 . . ?
B4 B3 B2 89.73(10) . . ?
B4 B3 H3 131.3 . . ?
B7 B3 B2 59.60(9) . . ?
B7 B3 H3 120.3 . . ?
B7 B3 B4 101.82(10) . . ?
B8 B3 B2 101.93(10) . . ?
B8 B3 H3 120.2 . . ?
B8 B3 B4 59.87(8) . . ?
B8 B3 B7 60.41(9) . . ?
B1 B4 B3 58.00(9) . . ?
B1 B4 H4 117.4 . . ?
B1 B4 B5 57.78(9) . . ?
B1 B4 B8 113.16(11) . . ?
B1 B4 B9 113.04(11) . . ?
B3 B4 H4 130.9 . . ?
B3 B4 B5 90.32(10) . . ?
B5 B4 H4 131.1 . . ?
B8 B4 B3 59.66(8) . . ?
B8 B4 H4 120.1 . . ?
B8 B4 B5 102.04(10) . . ?
B9 B4 B3 102.27(10) . . ?
B9 B4 H4 120.1 . . ?
B9 B4 B5 59.58(8) . . ?
B9 B4 B8 60.67(8) . . ?
B1 B5 B2 57.70(9) . . ?
B1 B5 B4 57.08(9) . . ?
B1 B5 H5 117.8 . . ?
B1 B5 B6 113.34(11) . . ?
B1 B5 B9 112.58(11) . . ?
B2 B5 B4 89.65(10) . . ?
B2 B5 H5 131.0 . . ?
B4 B5 H5 131.5 . . ?
B6 B5 B2 60.22(9) . . ?
B6 B5 B4 102.04(10) . . ?
B6 B5 H5 119.8 . . ?
B9 B5 B2 102.12(10) . . ?
B9 B5 B4 59.77(8) . . ?
B9 B5 H5 120.3 . . ?
B9 B5 B6 60.42(9) . . ?
B2 B6 H6 120.5 . . ?
B2 B6 B7 59.57(9) . . ?
B5 B6 B2 60.32(9) . . ?
B5 B6 H6 120.2 . . ?
B5 B6 B7 102.08(10) . . ?
B5 B6 B9 59.75(8) . . ?
B7 B6 H6 131.0 . . ?
B9 B6 B2 101.72(10) . . ?
B9 B6 H6 131.1 . . ?
B9 B6 B7 90.12(9) . . ?
B10 B6 B2 112.65(11) . . ?
B10 B6 B5 112.84(11) . . ?
B10 B6 H6 117.7 . . ?
B10 B6 B7 57.72(9) . . ?
B10 B6 B9 57.55(8) . . ?
B2 B7 B3 60.32(9) . . ?
B2 B7 B6 60.11(9) . . ?
B2 B7 H7 120.1 . . ?
B2 B7 B8 101.74(10) . . ?
B3 B7 B6 102.14(10) . . ?
B3 B7 H7 120.4 . . ?
B3 B7 B8 59.43(8) . . ?
B6 B7 H7 130.8 . . ?
B8 B7 B6 89.98(9) . . ?
B8 B7 H7 131.4 . . ?
B10 B7 B2 113.13(11) . . ?
B10 B7 B3 112.52(11) . . ?
B10 B7 B6 57.71(9) . . ?
B10 B7 H7 117.7 . . ?
B10 B7 B8 57.43(8) . . ?
B3 B8 B4 60.47(9) . . ?
B3 B8 B7 60.16(9) . . ?
B3 B8 H8 119.8 . . ?
B3 B8 B9 102.12(10) . . ?
B4 B8 B7 102.08(10) . . ?
B4 B8 H8 120.3 . . ?
B4 B8 B9 59.64(8) . . ?
B7 B8 H8 131.0 . . ?
B7 B8 B9 89.82(9) . . ?
B9 B8 H8 131.4 . . ?
B10 B8 B3 113.58(11) . . ?
B10 B8 B4 112.86(11) . . ?
B10 B8 B7 57.86(9) . . ?
B10 B8 H8 117.5 . . ?
B10 B8 B9 57.48(8) . . ?
B4 B9 B6 102.25(10) . . ?
B4 B9 B8 59.69(8) . . ?
B4 B9 H9 120.1 . . ?
B5 B9 B4 60.65(8) . . ?
B5 B9 B6 59.83(9) . . ?
B5 B9 B8 102.10(10) . . ?
B5 B9 H9 120.0 . . ?
B6 B9 B8 90.08(9) . . ?
B6 B9 H9 130.9 . . ?
B8 B9 H9 131.3 . . ?
B10 B9 B4 112.91(11) . . ?
B10 B9 B5 113.31(11) . . ?
B10 B9 B6 57.99(9) . . ?
B10 B9 B8 57.48(8) . . ?
B10 B9 H9 117.5 . . ?
C5 B10 B6 132.90(12) . . ?
C5 B10 B7 132.57(12) . . ?
C5 B10 B8 128.69(12) . . ?
C5 B10 B9 129.06(13) . . ?
B6 B10 B7 64.57(9) . . ?
B8 B10 B6 98.37(11) . . ?
B8 B10 B7 64.71(9) . . ?
B9 B10 B6 64.46(9) . . ?
B9 B10 B7 98.31(11) . . ?
B9 B10 B8 65.04(9) . . ?
C51 C52A H52A 120.2 . . ?
C53A C52A C51 119.7(4) . . ?
C53A C52A H52A 120.2 . . ?
C52A C53A H53A 119.8 . . ?
C54A C53A C52A 120.3(4) . . ?
C54A C53A H53A 119.8 . . ?
C55 C54A C53A 120.4(5) . . ?
C55 C54A H54A 119.8 . . ?
C53A C54A H54A 119.8 . . ?

loop_
_geom_torsion_atom_site_label_1
_geom_torsion_atom_site_label_2
_geom_torsion_atom_site_label_3
_geom_torsion_atom_site_label_4
_geom_torsion
_geom_torsion_site_symmetry_1
_geom_torsion_site_symmetry_2
_geom_torsion_site_symmetry_3
_geom_torsion_site_symmetry_4
_geom_torsion_publ_flag
P1 C9 C10 C11 -177.67(10) . . . . ?
P1 C9 C14 C13 175.13(10) . . . . ?
P1 C15 C16 C17 177.82(13) . . . . ?
P1 C15 C20 C19 -177.46(10) . . . . ?
P1 C21 C22 C23 -179.09(10) . . . . ?
P1 C21 C26 C25 177.99(10) . . . . ?
P1 C27 C28 C29 -178.45(11) . . . . ?
P1 C27 C32 C31 179.44(11) . . . . ?
C9 P1 C15 C16 25.18(14) . . . . ?
C9 P1 C15 C20 -157.02(11) . . . . ?
C9 P1 C21 C22 -118.87(11) . . . . ?
C9 P1 C21 C26 60.34(12) . . . . ?
C9 P1 C27 C28 -119.86(11) . . . . ?
C9 P1 C27 C32 61.94(12) . . . . ?
C9 C10 C11 C12 2.3(2) . . . . ?
C10 C9 C14 C13 -3.99(19) . . . . ?
C10 C11 C12 C13 -3.4(2) . . . . ?
C11 C12 C13 C14 0.8(2) . . . . ?
C12 C13 C14 C9 2.9(2) . . . . ?
C14 C9 C10 C11 1.4(2) . . . . ?
C15 P1 C9 C10 117.03(11) . . . . ?
C15 P1 C9 C14 -62.07(11) . . . . ?
C15 P1 C21 C22 1.59(13) . . . . ?
C15 P1 C21 C26 -179.19(10) . . . . ?
C15 P1 C27 C28 119.77(12) . . . . ?
C15 P1 C27 C32 -58.44(12) . . . . ?
C15 C16 C17 C18 -0.5(3) . . . . ?
C16 C15 C20 C19 0.4(2) . . . . ?
C16 C17 C18 C19 0.6(3) . . . . ?
C17 C18 C19 C20 -0.2(2) . . . . ?
C18 C19 C20 C15 -0.3(2) . . . . ?
C20 C15 C16 C17 0.0(2) . . . . ?
C21 P1 C9 C10 -122.95(11) . . . . ?
C21 P1 C9 C14 57.95(12) . . . . ?
C21 P1 C15 C16 -94.30(13) . . . . ?
C21 P1 C15 C20 83.49(12) . . . . ?
C21 P1 C27 C28 0.22(13) . . . . ?
C21 P1 C27 C32 -177.99(10) . . . . ?
C21 C22 C23 C24 0.5(2) . . . . ?
C22 C21 C26 C25 -2.8(2) . . . . ?
C22 C23 C24 C25 -1.7(2) . . . . ?
C23 C24 C25 C26 0.6(2) . . . . ?
C24 C25 C26 C21 1.6(2) . . . . ?
C26 C21 C22 C23 1.7(2) . . . . ?
C27 P1 C9 C10 -1.82(13) . . . . ?
C27 P1 C9 C14 179.08(10) . . . . ?
C27 P1 C15 C16 145.59(12) . . . . ?
C27 P1 C15 C20 -36.61(12) . . . . ?
C27 P1 C21 C22 120.06(11) . . . . ?
C27 P1 C21 C26 -60.73(12) . . . . ?
C27 C28 C29 C30 -0.8(2) . . . . ?
C28 C27 C32 C31 1.2(2) . . . . ?
C28 C29 C30 C31 1.0(2) . . . . ?
C29 C30 C31 C32 0.0(2) . . . . ?
C30 C31 C32 C27 -1.0(2) . . . . ?
C32 C27 C28 C29 -0.3(2) . . . . ?
P2 C33 C34 C35 -179.06(12) . . . . ?
P2 C33 C38 C37 -179.29(12) . . . . ?
P2 C39 C40 C41 176.05(13) . . . . ?
P2 C39 C44 C43 -174.55(13) . . . . ?
P2 C45 C46 C47 178.40(12) . . . . ?
P2 C45 C50 C49 -178.88(12) . . . . ?
P2 C51 C52 C53 -173.4(4) . . . . ?
P2 C51 C56 C55 179.50(12) . . . . ?
P2 C51 C52A C53A 175.1(3) . . . . ?
C33 P2 C39 C40 130.86(12) . . . . ?
C33 P2 C39 C44 -51.48(14) . . . . ?
C33 P2 C45 C46 -70.34(13) . . . . ?
C33 P2 C45 C50 109.09(13) . . . . ?
C33 P2 C51 C52 -29.7(5) . . . . ?
C33 P2 C51 C56 165.13(12) . . . . ?
C33 P2 C51 C52A -2.3(4) . . . . ?
C33 C34 C35 C36 -2.3(2) . . . . ?
C34 C33 C38 C37 -0.2(2) . . . . ?
C34 C35 C36 C37 1.1(3) . . . . ?
C35 C36 C37 C38 0.5(3) . . . . ?
C36 C37 C38 C33 -1.0(2) . . . . ?
C38 C33 C34 C35 1.8(2) . . . . ?
C39 P2 C33 C34 -55.67(13) . . . . ?
C39 P2 C33 C38 123.46(12) . . . . ?
C39 P2 C45 C46 170.20(11) . . . . ?
C39 P2 C45 C50 -10.37(14) . . . . ?
C39 P2 C51 C52 90.4(5) . . . . ?
C39 P2 C51 C56 -74.75(13) . . . . ?
C39 P2 C51 C52A 117.9(3) . . . . ?
C39 C40 C41 C42 -1.7(3) . . . . ?
C40 C39 C44 C43 3.1(2) . . . . ?
C40 C41 C42 C43 3.4(3) . . . . ?
C41 C42 C43 C44 -1.8(3) . . . . ?
C42 C43 C44 C39 -1.4(3) . . . . ?
C44 C39 C40 C41 -1.6(2) . . . . ?
C45 P2 C33 C34 -175.98(11) . . . . ?
C45 P2 C33 C38 3.15(14) . . . . ?
C45 P2 C39 C40 -108.73(13) . . . . ?
C45 P2 C39 C44 68.94(13) . . . . ?
C45 P2 C51 C52 -149.7(5) . . . . ?
C45 P2 C51 C56 45.11(14) . . . . ?
C45 P2 C51 C52A -122.3(3) . . . . ?
C45 C46 C47 C48 0.4(2) . . . . ?
C46 C45 C50 C49 0.5(2) . . . . ?
C46 C47 C48 C49 0.8(2) . . . . ?
C47 C48 C49 C50 -1.3(3) . . . . ?
C48 C49 C50 C45 0.6(2) . . . . ?
C50 C45 C46 C47 -1.0(2) . . . . ?
C51 P2 C33 C34 65.67(13) . . . . ?
C51 P2 C33 C38 -115.20(12) . . . . ?
C51 P2 C39 C40 9.57(14) . . . . ?
C51 P2 C39 C44 -172.77(12) . . . . ?
C51 P2 C45 C46 49.94(13) . . . . ?
C51 P2 C45 C50 -130.64(13) . . . . ?
C51 C52 C53 C54 1.5(10) . . . . ?
C51 C52A C53A C54A -1.3(6) . . . . ?
C52 C51 C56 C55 14.1(6) . . . . ?
C52 C53 C54 C55 -0.4(10) . . . . ?
C53 C54 C55 C56 6.1(8) . . . . ?
C54 C55 C56 C51 -13.1(6) . . . . ?
C56 C51 C52 C53 -8.2(8) . . . . ?
C56 C51 C52A C53A 7.7(5) . . . . ?
C56 C55 C54A C53A -4.7(6) . . . . ?
C1 C2 C3 C4 176.35(17) . . . . ?
C1 B1 B2 B3 123.57(18) . . . . ?
C1 B1 B2 B5 -122.30(18) . . . . ?
C1 B1 B2 B6 -146.07(15) . . . . ?
C1 B1 B2 B7 147.87(15) . . . . ?
C1 B1 B3 B2 -126.47(18) . . . . ?
C1 B1 B3 B4 119.73(18) . . . . ?
C1 B1 B3 B7 -150.55(15) . . . . ?
C1 B1 B3 B8 143.43(15) . . . . ?
C1 B1 B4 B3 -123.68(17) . . . . ?
C1 B1 B4 B5 122.64(17) . . . . ?
C1 B1 B4 B8 -147.44(14) . . . . ?
C1 B1 B4 B9 145.95(14) . . . . ?
C1 B1 B5 B2 126.44(18) . . . . ?
C1 B1 B5 B4 -119.94(18) . . . . ?
C1 B1 B5 B6 150.55(14) . . . . ?
C1 B1 B5 B9 -143.21(15) . . . . ?
C2 C1 B1 B2 -9.6(2) . . . . ?
C2 C1 B1 B3 82.9(2) . . . . ?
C2 C1 B1 B4 171.04(14) . . . . ?
C2 C1 B1 B5 -101.12(18) . . . . ?
C5 C6 C7 C8 179.15(15) . . . . ?
C6 C5 B10 B6 85.81(19) . . . . ?
C6 C5 B10 B7 -7.5(2) . . . . ?
C6 C5 B10 B8 -97.06(18) . . . . ?
C6 C5 B10 B9 175.59(14) . . . . ?
B1 C1 C2 C3 176.23(14) . . . . ?
B1 B2 B3 B4 50.20(9) . . . . ?
B1 B2 B3 B7 154.10(12) . . . . ?
B1 B2 B3 B8 109.26(12) . . . . ?
B1 B2 B5 B4 -50.28(9) . . . . ?
B1 B2 B5 B6 -154.40(12) . . . . ?
B1 B2 B5 B9 -109.20(11) . . . . ?
B1 B2 B6 B5 23.27(11) . . . . ?
B1 B2 B6 B7 -104.62(12) . . . . ?
B1 B2 B6 B9 -21.47(14) . . . . ?
B1 B2 B6 B10 -80.99(14) . . . . ?
B1 B2 B7 B3 -23.66(11) . . . . ?
B1 B2 B7 B6 103.69(12) . . . . ?
B1 B2 B7 B8 20.59(14) . . . . ?
B1 B2 B7 B10 79.98(15) . . . . ?
B1 B3 B4 B5 50.79(9) . . . . ?
B1 B3 B4 B8 154.58(12) . . . . ?
B1 B3 B4 B9 109.66(11) . . . . ?
B1 B3 B7 B2 23.54(11) . . . . ?
B1 B3 B7 B6 -21.28(14) . . . . ?
B1 B3 B7 B8 -103.95(12) . . . . ?
B1 B3 B7 B10 -81.12(14) . . . . ?
B1 B3 B8 B4 -22.97(11) . . . . ?
B1 B3 B8 B7 104.05(12) . . . . ?
B1 B3 B8 B9 21.33(14) . . . . ?
B1 B3 B8 B10 80.91(14) . . . . ?
B1 B4 B5 B2 50.76(10) . . . . ?
B1 B4 B5 B6 110.14(12) . . . . ?
B1 B4 B5 B9 155.03(12) . . . . ?
B1 B4 B8 B3 23.33(11) . . . . ?
B1 B4 B8 B7 -21.76(14) . . . . ?
B1 B4 B8 B9 -104.36(12) . . . . ?
B1 B4 B8 B10 -81.75(14) . . . . ?
B1 B4 B9 B5 -22.84(11) . . . . ?
B1 B4 B9 B6 21.75(14) . . . . ?
B1 B4 B9 B8 104.56(12) . . . . ?
B1 B4 B9 B10 81.94(14) . . . . ?
B1 B5 B6 B2 -23.44(11) . . . . ?
B1 B5 B6 B7 20.66(14) . . . . ?
B1 B5 B6 B9 103.65(12) . . . . ?
B1 B5 B6 B10 80.50(15) . . . . ?
B1 B5 B9 B4 22.57(11) . . . . ?
B1 B5 B9 B6 -104.91(12) . . . . ?
B1 B5 B9 B8 -21.97(14) . . . . ?
B1 B5 B9 B10 -81.56(14) . . . . ?
B2 B1 B3 B4 -113.81(11) . . . . ?
B2 B1 B3 B7 -24.08(11) . . . . ?
B2 B1 B3 B8 -90.10(12) . . . . ?
B2 B1 B4 B3 56.77(10) . . . . ?
B2 B1 B4 B5 -56.91(10) . . . . ?
B2 B1 B4 B8 33.00(14) . . . . ?
B2 B1 B4 B9 -33.61(14) . . . . ?
B2 B1 B5 B4 113.62(11) . . . . ?
B2 B1 B5 B6 24.11(11) . . . . ?
B2 B1 B5 B9 90.35(12) . . . . ?
B2 B3 B4 B1 -50.59(10) . . . . ?
B2 B3 B4 B5 0.20(10) . . . . ?
B2 B3 B4 B8 103.99(10) . . . . ?
B2 B3 B4 B9 59.07(11) . . . . ?
B2 B3 B7 B6 -44.82(10) . . . . ?
B2 B3 B7 B8 -127.49(11) . . . . ?
B2 B3 B7 B10 -104.67(12) . . . . ?
B2 B3 B8 B4 -82.63(10) . . . . ?
B2 B3 B8 B7 44.38(10) . . . . ?
B2 B3 B8 B9 -38.33(12) . . . . ?
B2 B3 B8 B10 21.25(14) . . . . ?
B2 B5 B6 B7 44.10(10) . . . . ?
B2 B5 B6 B9 127.09(10) . . . . ?
B2 B5 B6 B10 103.94(12) . . . . ?
B2 B5 B9 B4 82.39(10) . . . . ?
B2 B5 B9 B6 -45.08(9) . . . . ?
B2 B5 B9 B8 37.85(12) . . . . ?
B2 B5 B9 B10 -21.73(14) . . . . ?
B2 B6 B7 B3 44.95(10) . . . . ?
B2 B6 B7 B8 103.59(10) . . . . ?
B2 B6 B7 B10 154.06(12) . . . . ?
B2 B6 B9 B4 0.00(12) . . . . ?
B2 B6 B9 B5 45.06(10) . . . . ?
B2 B6 B9 B8 -58.92(11) . . . . ?
B2 B6 B9 B10 -109.52(11) . . . . ?
B2 B6 B10 C5 -149.63(15) . . . . ?
B2 B6 B10 B7 -24.12(11) . . . . ?
B2 B6 B10 B8 32.64(13) . . . . ?
B2 B6 B10 B9 89.75(12) . . . . ?
B2 B7 B8 B3 -44.76(10) . . . . ?
B2 B7 B8 B4 0.52(12) . . . . ?
B2 B7 B8 B9 59.35(11) . . . . ?
B2 B7 B8 B10 110.08(12) . . . . ?
B2 B7 B10 C5 150.28(14) . . . . ?
B2 B7 B10 B6 24.35(11) . . . . ?
B2 B7 B10 B8 -89.41(12) . . . . ?
B2 B7 B10 B9 -32.15(14) . . . . ?
B3 B1 B2 B5 114.13(11) . . . . ?
B3 B1 B2 B6 90.36(12) . . . . ?
B3 B1 B2 B7 24.30(11) . . . . ?
B3 B1 B4 B5 -113.68(11) . . . . ?
B3 B1 B4 B8 -23.77(11) . . . . ?
B3 B1 B4 B9 -90.38(12) . . . . ?
B3 B1 B5 B2 -56.59(10) . . . . ?
B3 B1 B5 B4 57.03(10) . . . . ?
B3 B1 B5 B6 -32.48(14) . . . . ?
B3 B1 B5 B9 33.76(14) . . . . ?
B3 B2 B5 B1 50.48(10) . . . . ?
B3 B2 B5 B4 0.20(10) . . . . ?
B3 B2 B5 B6 -103.92(10) . . . . ?
B3 B2 B5 B9 -58.72(11) . . . . ?
B3 B2 B6 B5 83.09(10) . . . . ?
B3 B2 B6 B7 -44.80(9) . . . . ?
B3 B2 B6 B9 38.35(12) . . . . ?
B3 B2 B6 B10 -21.17(14) . . . . ?
B3 B2 B7 B6 127.35(10) . . . . ?
B3 B2 B7 B8 44.25(9) . . . . ?
B3 B2 B7 B10 103.64(12) . . . . ?
B3 B4 B5 B1 -50.96(10) . . . . ?
B3 B4 B5 B2 -0.20(10) . . . . ?
B3 B4 B5 B6 59.19(11) . . . . ?
B3 B4 B5 B9 104.07(10) . . . . ?
B3 B4 B8 B7 -45.09(9) . . . . ?
B3 B4 B8 B9 -127.68(10) . . . . ?
B3 B4 B8 B10 -105.08(12) . . . . ?
B3 B4 B9 B5 -83.05(10) . . . . ?
B3 B4 B9 B6 -38.46(12) . . . . ?
B3 B4 B9 B8 44.34(9) . . . . ?
B3 B4 B9 B10 21.73(14) . . . . ?
B3 B7 B8 B4 45.27(9) . . . . ?
B3 B7 B8 B9 104.11(10) . . . . ?
B3 B7 B8 B10 154.84(12) . . . . ?
B3 B7 B10 C5 -143.66(15) . . . . ?
B3 B7 B10 B6 90.42(12) . . . . ?
B3 B7 B10 B8 -23.35(11) . . . . ?
B3 B7 B10 B9 33.92(13) . . . . ?
B3 B8 B9 B4 -44.77(10) . . . . ?
B3 B8 B9 B5 0.32(12) . . . . ?
B3 B8 B9 B6 59.40(11) . . . . ?
B3 B8 B9 B10 110.39(11) . . . . ?
B3 B8 B10 C5 149.20(14) . . . . ?
B3 B8 B10 B6 -32.93(14) . . . . ?
B3 B8 B10 B7 23.73(11) . . . . ?
B3 B8 B10 B9 -89.62(12) . . . . ?
B4 B1 B2 B3 -56.91(10) . . . . ?
B4 B1 B2 B5 57.21(10) . . . . ?
B4 B1 B2 B6 33.45(14) . . . . ?
B4 B1 B2 B7 -32.61(14) . . . . ?
B4 B1 B3 B2 113.81(11) . . . . ?
B4 B1 B3 B7 89.72(12) . . . . ?
B4 B1 B3 B8 23.70(11) . . . . ?
B4 B1 B5 B2 -113.62(11) . . . . ?
B4 B1 B5 B6 -89.51(12) . . . . ?
B4 B1 B5 B9 -23.27(11) . . . . ?
B4 B3 B7 B2 82.62(10) . . . . ?
B4 B3 B7 B6 37.80(12) . . . . ?
B4 B3 B7 B8 -44.87(9) . . . . ?
B4 B3 B7 B10 -22.05(14) . . . . ?
B4 B3 B8 B7 127.02(10) . . . . ?
B4 B3 B8 B9 44.30(9) . . . . ?
B4 B3 B8 B10 103.88(12) . . . . ?
B4 B5 B6 B2 -82.57(10) . . . . ?
B4 B5 B6 B7 -38.46(12) . . . . ?
B4 B5 B6 B9 44.52(9) . . . . ?
B4 B5 B6 B10 21.37(14) . . . . ?
B4 B5 B9 B6 -127.48(10) . . . . ?
B4 B5 B9 B8 -44.54(9) . . . . ?
B4 B5 B9 B10 -104.13(12) . . . . ?
B4 B8 B9 B5 45.09(9) . . . . ?
B4 B8 B9 B6 104.18(10) . . . . ?
B4 B8 B9 B10 155.16(12) . . . . ?
B4 B8 B10 C5 -144.35(14) . . . . ?
B4 B8 B10 B6 33.53(13) . . . . ?
B4 B8 B10 B7 90.18(12) . . . . ?
B4 B8 B10 B9 -23.16(11) . . . . ?
B4 B9 B10 C5 143.86(14) . . . . ?
B4 B9 B10 B6 -90.42(12) . . . . ?
B4 B9 B10 B7 -33.84(14) . . . . ?
B4 B9 B10 B8 23.18(11) . . . . ?
B5 B1 B2 B3 -114.13(11) . . . . ?
B5 B1 B2 B6 -23.76(11) . . . . ?
B5 B1 B2 B7 -89.83(12) . . . . ?
B5 B1 B3 B2 56.60(10) . . . . ?
B5 B1 B3 B4 -57.21(10) . . . . ?
B5 B1 B3 B7 32.52(14) . . . . ?
B5 B1 B3 B8 -33.50(14) . . . . ?
B5 B1 B4 B3 113.68(11) . . . . ?
B5 B1 B4 B8 89.91(12) . . . . ?
B5 B1 B4 B9 23.30(11) . . . . ?
B5 B2 B3 B1 -50.40(9) . . . . ?
B5 B2 B3 B4 -0.20(10) . . . . ?
B5 B2 B3 B7 103.71(11) . . . . ?
B5 B2 B3 B8 58.86(11) . . . . ?
B5 B2 B6 B7 -127.88(11) . . . . ?
B5 B2 B6 B9 -44.73(9) . . . . ?
B5 B2 B6 B10 -104.26(12) . . . . ?
B5 B2 B7 B3 -83.33(10) . . . . ?
B5 B2 B7 B6 44.03(9) . . . . ?
B5 B2 B7 B8 -39.08(12) . . . . ?
B5 B2 B7 B10 20.32(14) . . . . ?
B5 B4 B8 B3 83.22(10) . . . . ?
B5 B4 B8 B7 38.12(12) . . . . ?
B5 B4 B8 B9 -44.47(9) . . . . ?
B5 B4 B8 B10 -21.86(14) . . . . ?
B5 B4 B9 B6 44.59(9) . . . . ?
B5 B4 B9 B8 127.39(10) . . . . ?
B5 B4 B9 B10 104.78(12) . . . . ?
B5 B6 B7 B2 -44.53(10) . . . . ?
B5 B6 B7 B3 0.42(12) . . . . ?
B5 B6 B7 B8 59.07(11) . . . . ?
B5 B6 B7 B10 109.53(11) . . . . ?
B5 B6 B9 B4 -45.06(9) . . . . ?
B5 B6 B9 B8 -103.98(10) . . . . ?
B5 B6 B9 B10 -154.58(12) . . . . ?
B5 B6 B10 C5 144.35(15) . . . . ?
B5 B6 B10 B7 -90.14(12) . . . . ?
B5 B6 B10 B8 -33.38(14) . . . . ?
B5 B6 B10 B9 23.73(11) . . . . ?
B5 B9 B10 C5 -149.56(14) . . . . ?
B5 B9 B10 B6 -23.84(11) . . . . ?
B5 B9 B10 B7 32.74(13) . . . . ?
B5 B9 B10 B8 89.77(12) . . . . ?
B6 B2 B3 B1 -109.16(12) . . . . ?
B6 B2 B3 B4 -58.97(11) . . . . ?
B6 B2 B3 B7 44.94(10) . . . . ?
B6 B2 B3 B8 0.10(12) . . . . ?
B6 B2 B5 B1 154.40(12) . . . . ?
B6 B2 B5 B4 104.12(10) . . . . ?
B6 B2 B5 B9 45.20(9) . . . . ?
B6 B2 B7 B3 -127.35(10) . . . . ?
B6 B2 B7 B8 -83.11(10) . . . . ?
B6 B2 B7 B10 -23.71(11) . . . . ?
B6 B5 B9 B4 127.48(10) . . . . ?
B6 B5 B9 B8 82.94(10) . . . . ?
B6 B5 B9 B10 23.35(11) . . . . ?
B6 B7 B8 B3 -104.15(10) . . . . ?
B6 B7 B8 B4 -58.88(11) . . . . ?
B6 B7 B8 B9 -0.04(10) . . . . ?
B6 B7 B8 B10 50.69(9) . . . . ?
B6 B7 B10 C5 125.92(18) . . . . ?
B6 B7 B10 B8 -113.77(11) . . . . ?
B6 B7 B10 B9 -56.50(10) . . . . ?
B6 B9 B10 C5 -125.72(17) . . . . ?
B6 B9 B10 B7 56.58(10) . . . . ?
B6 B9 B10 B8 113.60(11) . . . . ?
B7 B2 B3 B1 -154.10(12) . . . . ?
B7 B2 B3 B4 -103.91(10) . . . . ?
B7 B2 B3 B8 -44.84(10) . . . . ?
B7 B2 B5 B1 109.88(12) . . . . ?
B7 B2 B5 B4 59.61(11) . . . . ?
B7 B2 B5 B6 -44.51(10) . . . . ?
B7 B2 B5 B9 0.68(12) . . . . ?
B7 B2 B6 B5 127.88(11) . . . . ?
B7 B2 B6 B9 83.15(10) . . . . ?
B7 B2 B6 B10 23.62(11) . . . . ?
B7 B3 B4 B1 -109.39(11) . . . . ?
B7 B3 B4 B5 -58.61(11) . . . . ?
B7 B3 B4 B8 45.18(9) . . . . ?
B7 B3 B4 B9 0.27(12) . . . . ?
B7 B3 B8 B4 -127.02(10) . . . . ?
B7 B3 B8 B9 -82.72(10) . . . . ?
B7 B3 B8 B10 -23.13(11) . . . . ?
B7 B6 B9 B4 58.88(11) . . . . ?
B7 B6 B9 B5 103.94(10) . . . . ?
B7 B6 B9 B8 -0.04(10) . . . . ?
B7 B6 B9 B10 -50.64(9) . . . . ?
B7 B6 B10 C5 -125.51(18) . . . . ?
B7 B6 B10 B8 56.76(10) . . . . ?
B7 B6 B10 B9 113.87(11) . . . . ?
B7 B8 B9 B4 -104.14(10) . . . . ?
B7 B8 B9 B5 -59.05(11) . . . . ?
B7 B8 B9 B6 0.04(10) . . . . ?
B7 B8 B9 B10 51.03(10) . . . . ?
B7 B8 B10 C5 125.47(16) . . . . ?
B7 B8 B10 B6 -56.66(10) . . . . ?
B7 B8 B10 B9 -113.35(11) . . . . ?
B8 B3 B4 B1 -154.58(12) . . . . ?
B8 B3 B4 B5 -103.79(10) . . . . ?
B8 B3 B4 B9 -44.92(9) . . . . ?
B8 B3 B7 B2 127.49(11) . . . . ?
B8 B3 B7 B6 82.67(10) . . . . ?
B8 B3 B7 B10 22.83(11) . . . . ?
B8 B4 B5 B1 -109.94(12) . . . . ?
B8 B4 B5 B2 -59.18(11) . . . . ?
B8 B4 B5 B6 0.21(12) . . . . ?
B8 B4 B5 B9 45.09(9) . . . . ?
B8 B4 B9 B5 -127.39(10) . . . . ?
B8 B4 B9 B6 -82.80(10) . . . . ?
B8 B4 B9 B10 -22.61(11) . . . . ?
B8 B7 B10 C5 -120.31(18) . . . . ?
B8 B7 B10 B6 113.77(11) . . . . ?
B8 B7 B10 B9 57.27(10) . . . . ?
B8 B9 B10 C5 120.68(17) . . . . ?
B8 B9 B10 B6 -113.60(11) . . . . ?
B8 B9 B10 B7 -57.03(10) . . . . ?
B9 B4 B5 B1 -155.03(12) . . . . ?
B9 B4 B5 B2 -104.27(10) . . . . ?
B9 B4 B5 B6 -44.88(9) . . . . ?
B9 B4 B8 B3 127.68(10) . . . . ?
B9 B4 B8 B7 82.59(10) . . . . ?
B9 B4 B8 B10 22.60(11) . . . . ?
B9 B5 B6 B2 -127.09(10) . . . . ?
B9 B5 B6 B7 -82.98(10) . . . . ?
B9 B5 B6 B10 -23.15(11) . . . . ?
B9 B6 B7 B2 -103.55(10) . . . . ?
B9 B6 B7 B3 -58.61(11) . . . . ?
B9 B6 B7 B8 0.04(10) . . . . ?
B9 B6 B7 B10 50.51(9) . . . . ?
B9 B6 B10 C5 120.62(18) . . . . ?
B9 B6 B10 B7 -113.87(11) . . . . ?
B9 B6 B10 B8 -57.11(10) . . . . ?
B9 B8 B10 C5 -121.18(17) . . . . ?
B9 B8 B10 B6 56.69(10) . . . . ?
B9 B8 B10 B7 113.35(11) . . . . ?
B10 C5 C6 C7 176.26(13) . . . . ?
B10 B6 B7 B2 -154.06(12) . . . . ?
B10 B6 B7 B3 -109.12(11) . . . . ?
B10 B6 B7 B8 -50.47(9) . . . . ?
B10 B6 B9 B4 109.52(11) . . . . ?
B10 B6 B9 B5 154.58(12) . . . . ?
B10 B6 B9 B8 50.60(9) . . . . ?
B10 B7 B8 B3 -154.84(12) . . . . ?
B10 B7 B8 B4 -109.56(11) . . . . ?
B10 B7 B8 B9 -50.73(9) . . . . ?
B10 B8 B9 B4 -155.16(12) . . . . ?
B10 B8 B9 B5 -110.07(11) . . . . ?
B10 B8 B9 B6 -50.98(10) . . . . ?
C52A C51 C56 C55 -12.8(4) . . . . ?
C52A C53A C54A C55 -0.3(7) . . . . ?
C54A C55 C56 C51 11.4(4) . . . . ?

_shelx_res_file                  
;
TITL rj_007_auto_a.res in P-1
    rj_007_auto.res
    created by SHELXL-2018/1 at 09:58:49 on 17-May-2024
REM Old TITL RJ_007_auto in P-1
REM SHELXT solution in P-1
REM R1 0.125, Rweak 0.007, Alpha 0.058, Orientation as input
REM Formula found by SHELXT: C57 B10 P2
CELL 1.54184 10.6197 11.5274 21.5302 92.646 92.854 101.757
ZERR 2 0.0001 0.0001 0.0003 0.001 0.001 0.001
LATT 1
SFAC C H B P
UNIT 112 132 20 4
SADI C51 C52 C51 C52A
SADI C52 C53 C52A C53A
SADI C53 C54 C53A C54A
SADI 0.04 C53 C55 C53A C55
SADI C54 C55 C54A C55
SADI 0.04 C51 C53 C51 C53A
SADI 0.04 C52 C54 C52A C54A
SIMU C52 C53 C54 C52A C53A C54A
RIGU C52 C53 C54 C52A C53A C54A

L.S. 10
PLAN  2
SIZE 0.062 0.135 0.208
TEMP -173.2(8)
CONF
MORE -1
BOND $H
fmap 2
acta
REM <olex2.extras>
REM <HklSrc "%.\\RJ_007_auto.hkl">
REM </olex2.extras>

WGHT    0.068600    1.068400
FVAR       4.17417   0.45690
P1    4    0.618531    0.778144    0.491603    11.00000    0.01667    0.01704 =
         0.01802    0.00227    0.00162    0.00216
C9    1    0.703734    0.659087    0.485653    11.00000    0.01908    0.01787 =
         0.02294    0.00315    0.00583    0.00234
C10   1    0.677873    0.573326    0.436204    11.00000    0.02632    0.02296 =
         0.02422    0.00040    0.00301    0.00201
AFIX  43
H10   2    0.615946    0.578269    0.403565    11.00000   -1.20000
AFIX   0
C11   1    0.743624    0.480588    0.435176    11.00000    0.03296    0.02131 =
         0.03614   -0.00347    0.00856    0.00320
AFIX  43
H11   2    0.728775    0.423536    0.400927    11.00000   -1.20000
AFIX   0
C12   1    0.830420    0.470965    0.483684    11.00000    0.02504    0.02109 =
         0.04459    0.00428    0.00993    0.00656
AFIX  43
H12   2    0.871390    0.404991    0.483673    11.00000   -1.20000
AFIX   0
C13   1    0.858174    0.557094    0.532462    11.00000    0.01938    0.02901 =
         0.03457    0.00738    0.00540    0.00649
AFIX  43
H13   2    0.918748    0.550499    0.565418    11.00000   -1.20000
AFIX   0
C14   1    0.797357    0.652669    0.532977    11.00000    0.01741    0.02486 =
         0.02456    0.00138    0.00406    0.00329
AFIX  43
H14   2    0.818984    0.713612    0.565254    11.00000   -1.20000
AFIX   0
C15   1    0.528767    0.767964    0.560446    11.00000    0.01727    0.01932 =
         0.02008   -0.00017    0.00203    0.00109
C16   1    0.566123    0.711070    0.611541    11.00000    0.02210    0.05160 =
         0.02289    0.00603    0.00154    0.01516
AFIX  43
H16   2    0.638368    0.674351    0.609986    11.00000   -1.20000
AFIX   0
C17   1    0.497734    0.707964    0.664850    11.00000    0.03281    0.07056 =
         0.01918    0.00693    0.00135    0.01965
AFIX  43
H17   2    0.522825    0.668456    0.699700    11.00000   -1.20000
AFIX   0
C18   1    0.392616    0.762413    0.667518    11.00000    0.02383    0.04247 =
         0.02225   -0.00696    0.00500    0.00263
AFIX  43
H18   2    0.346543    0.760754    0.704284    11.00000   -1.20000
AFIX   0
C19   1    0.355194    0.818882    0.616749    11.00000    0.02097    0.02085 =
         0.03588   -0.00215    0.00659    0.00393
AFIX  43
H19   2    0.283143    0.855812    0.618595    11.00000   -1.20000
AFIX   0
C20   1    0.422481    0.821916    0.562969    11.00000    0.02317    0.02032 =
         0.03069    0.00564    0.00441    0.00596
AFIX  43
H20   2    0.396341    0.860546    0.528006    11.00000   -1.20000
AFIX   0
C21   1    0.733314    0.916366    0.495600    11.00000    0.01737    0.01893 =
         0.02610    0.00550   -0.00029    0.00354
C22   1    0.744738    0.995422    0.547492    11.00000    0.02084    0.02062 =
         0.03144    0.00142   -0.00015    0.00447
AFIX  43
H22   2    0.692585    0.976429    0.581679    11.00000   -1.20000
AFIX   0
C23   1    0.833861    1.102944    0.548585    11.00000    0.02449    0.02030 =
         0.04731   -0.00263   -0.00382    0.00361
AFIX  43
H23   2    0.843153    1.157379    0.583825    11.00000   -1.20000
AFIX   0
C24   1    0.908659    1.130233    0.498344    11.00000    0.02040    0.02044 =
         0.05767    0.01114   -0.00140    0.00100
AFIX  43
H24   2    0.967374    1.204506    0.498986    11.00000   -1.20000
AFIX   0
C25   1    0.899263    1.050690    0.446932    11.00000    0.02031    0.03051 =
         0.04126    0.01742    0.00371    0.00492
AFIX  43
H25   2    0.951773    1.070158    0.412918    11.00000   -1.20000
AFIX   0
C26   1    0.812755    0.942847    0.445692    11.00000    0.02014    0.02718 =
         0.02847    0.00838    0.00155    0.00450
AFIX  43
H26   2    0.807158    0.887056    0.411268    11.00000   -1.20000
AFIX   0
C27   1    0.505958    0.769838    0.425560    11.00000    0.01915    0.02303 =
         0.02028    0.00130    0.00112    0.00394
C28   1    0.513655    0.861764    0.385113    11.00000    0.02358    0.02510 =
         0.02556    0.00436    0.00140    0.00373
AFIX  43
H28   2    0.580817    0.930325    0.391418    11.00000   -1.20000
AFIX   0
C29   1    0.422339    0.852523    0.335415    11.00000    0.03099    0.03673 =
         0.02645    0.00956   -0.00051    0.00863
AFIX  43
H29   2    0.426610    0.915398    0.308076    11.00000   -1.20000
AFIX   0
C30   1    0.325382    0.751983    0.325747    11.00000    0.02806    0.04284 =
         0.02354    0.00108   -0.00473    0.00745
AFIX  43
H30   2    0.264164    0.745657    0.291405    11.00000   -1.20000
AFIX   0
C31   1    0.317110    0.660067    0.366097    11.00000    0.02473    0.03109 =
         0.03078   -0.00220   -0.00248    0.00087
AFIX  43
H31   2    0.250368    0.591283    0.359267    11.00000   -1.20000
AFIX   0
C32   1    0.406294    0.669016    0.416210    11.00000    0.02354    0.02431 =
         0.02756    0.00391    0.00042    0.00101
AFIX  43
H32   2    0.399952    0.606992    0.444178    11.00000   -1.20000
AFIX   0

P2    4    0.499779    1.243888    0.934651    11.00000    0.02323    0.02143 =
         0.01933    0.00183    0.00164    0.00410
C33   1    0.514081    1.118410    0.885100    11.00000    0.02777    0.02255 =
         0.02189    0.00217    0.00343    0.00352
C34   1    0.421645    1.081578    0.835585    11.00000    0.03363    0.02990 =
         0.02748    0.00094   -0.00205    0.00835
AFIX  43
H34   2    0.354330    1.123354    0.828491    11.00000   -1.20000
AFIX   0
C35   1    0.429073    0.983616    0.796952    11.00000    0.04242    0.03077 =
         0.02810   -0.00266   -0.00623    0.00610
AFIX  43
H35   2    0.365097    0.956304    0.764203    11.00000   -1.20000
AFIX   0
C36   1    0.530643    0.925690    0.806445    11.00000    0.04580    0.02704 =
         0.03179   -0.00329    0.00080    0.00889
AFIX  43
H36   2    0.536477    0.859583    0.779525    11.00000   -1.20000
AFIX   0
C37   1    0.623318    0.963233    0.854654    11.00000    0.03688    0.02959 =
         0.03410    0.00102    0.00273    0.01223
AFIX  43
H37   2    0.692600    0.923340    0.860468    11.00000   -1.20000
AFIX   0
C38   1    0.614966    1.059418    0.894593    11.00000    0.02952    0.02814 =
         0.02567    0.00056    0.00062    0.00630
AFIX  43
H38   2    0.677654    1.084679    0.928111    11.00000   -1.20000
AFIX   0
C39   1    0.495671    1.366863    0.887290    11.00000    0.02891    0.02165 =
         0.02358    0.00309   -0.00107    0.00173
C40   1    0.401299    1.433702    0.893431    11.00000    0.03822    0.02663 =
         0.02720    0.00230    0.00162    0.00843
AFIX  43
H40   2    0.334631    1.411716    0.921075    11.00000   -1.20000
AFIX   0
C41   1    0.405483    1.532974    0.858727    11.00000    0.06104    0.03173 =
         0.03592    0.00577    0.00282    0.01953
AFIX  43
H41   2    0.340334    1.578182    0.861660    11.00000   -1.20000
AFIX   0
C42   1    0.504836    1.565524    0.819970    11.00000    0.07056    0.02960 =
         0.03473    0.01024    0.00254    0.00838
AFIX  43
H42   2    0.509793    1.635882    0.798106    11.00000   -1.20000
AFIX   0
C43   1    0.597500    1.497936    0.812224    11.00000    0.04605    0.03986 =
         0.03109    0.01026    0.00632   -0.00295
AFIX  43
H43   2    0.663770    1.520421    0.784429    11.00000   -1.20000
AFIX   0
C44   1    0.592379    1.397086    0.845516    11.00000    0.03267    0.03560 =
         0.02920    0.00697    0.00278    0.00361
AFIX  43
H44   2    0.654064    1.348844    0.840015    11.00000   -1.20000
AFIX   0
C45   1    0.634339    1.280302    0.990842    11.00000    0.02590    0.02845 =
         0.02260   -0.00222   -0.00065    0.00729
C46   1    0.642056    1.202186    1.038390    11.00000    0.03413    0.03096 =
         0.02538    0.00046   -0.00129    0.00885
AFIX  43
H46   2    0.576112    1.133438    1.040818    11.00000   -1.20000
AFIX   0
C47   1    0.746398    1.225805    1.081823    11.00000    0.03847    0.04094 =
         0.02627   -0.00027   -0.00323    0.01492
AFIX  43
H47   2    0.752212    1.172909    1.113898    11.00000   -1.20000
AFIX   0
C48   1    0.841982    1.326406    1.078416    11.00000    0.03110    0.05354 =
         0.02867   -0.00512   -0.00523    0.01045
AFIX  43
H48   2    0.913765    1.341768    1.107925    11.00000   -1.20000
AFIX   0
C49   1    0.833649    1.405053    1.032140    11.00000    0.03017    0.04615 =
         0.03453   -0.00413    0.00025   -0.00263
AFIX  43
H49   2    0.898790    1.474704    1.030640    11.00000   -1.20000
AFIX   0
C50   1    0.729772    1.382016    0.987811    11.00000    0.03060    0.03528 =
         0.02706    0.00044    0.00180    0.00319
AFIX  43
H50   2    0.724334    1.435302    0.955888    11.00000   -1.20000
AFIX   0
C51   1    0.356882    1.210440    0.976906    11.00000    0.02688    0.02827 =
         0.02410    0.00414    0.00423    0.00606
PART 1
C52   1    0.247070    1.128245    0.951048    21.00000    0.03878    0.04707 =
         0.03084   -0.00032    0.00859   -0.00236
AFIX  43
H52   2    0.251281    1.084078    0.913123    21.00000   -1.20000
AFIX   0
C53   1    0.133282    1.112684    0.981504    21.00000    0.03699    0.06702 =
         0.04328    0.00181    0.00935   -0.00905
AFIX  43
H53   2    0.059805    1.056342    0.964921    21.00000   -1.20000
AFIX   0
C54   1    0.126535    1.179525    1.036372    21.00000    0.03201    0.06806 =
         0.03716    0.01176    0.01178    0.01071
AFIX  43
H54   2    0.048158    1.168796    1.056869    21.00000   -1.20000
AFIX   0
PART 0
C55   1    0.233483    1.261761    1.061377    11.00000    0.04116    0.04758 =
         0.02556    0.00502    0.00786    0.01873
PART 1
AFIX  43
H55   2    0.231343    1.301700    1.100785    21.00000   -1.20000
AFIX  43
PART 2
H55A  2    0.217063    1.319348    1.091206   -21.00000   -1.20000
AFIX   0
PART 0
C56   1    0.343328    1.284703    1.028013    11.00000    0.03538    0.03579 =
         0.02520   -0.00022    0.00361    0.00738
AFIX  43
H56   2    0.409896    1.351568    1.040075    11.00000   -1.20000
AFIX   0

C1    1    1.098554   -0.041124    0.238008    11.00000    0.03297    0.02794 =
         0.03184    0.00095    0.00351    0.00453
AFIX  23
H1A   2    1.193248   -0.032592    0.238251    11.00000   -1.20000
H1B   2    1.068681   -0.088013    0.273816    11.00000   -1.20000
AFIX   0
C2    1    1.038903   -0.111572    0.178226    11.00000    0.04093    0.03388 =
         0.03521   -0.00390    0.00483    0.00400
AFIX  23
H2A   2    1.064122   -0.063246    0.142296    11.00000   -1.20000
H2B   2    0.943891   -0.125730    0.179087    11.00000   -1.20000
AFIX   0
C3    1    1.078920   -0.231170    0.168416    11.00000    0.04962    0.03198 =
         0.04656   -0.00551    0.01629    0.00220
AFIX  23
H3A   2    1.173391   -0.216400    0.164947    11.00000   -1.20000
H3B   2    1.059010   -0.277091    0.205707    11.00000   -1.20000
AFIX   0
C4    1    1.014586   -0.305594    0.111697    11.00000    0.07966    0.05373 =
         0.07158   -0.03055    0.00704    0.00714
AFIX 137
H4A   2    1.037185   -0.262836    0.074192    11.00000   -1.50000
H4B   2    0.920912   -0.321391    0.114657    11.00000   -1.50000
H4C   2    1.043866   -0.380906    0.109393    11.00000   -1.50000
AFIX   0
C5    1    0.981282    0.524988    0.298599    11.00000    0.02751    0.02744 =
         0.03179    0.00542    0.00072    0.00507
AFIX  23
H5A   2    0.987808    0.536878    0.344573    11.00000   -1.20000
H5B   2    1.052291    0.583408    0.282661    11.00000   -1.20000
AFIX   0
C6    1    0.855234    0.553733    0.274996    11.00000    0.03082    0.03333 =
         0.03180    0.00436    0.00110    0.01070
AFIX  23
H6A   2    0.783199    0.493475    0.288732    11.00000   -1.20000
H6B   2    0.850527    0.548577    0.228883    11.00000   -1.20000
AFIX   0
C7    1    0.838240    0.677270    0.297800    11.00000    0.03677    0.03688 =
         0.03182    0.00427    0.00506    0.01305
AFIX  23
H7A   2    0.841927    0.681822    0.343904    11.00000   -1.20000
H7B   2    0.911237    0.737214    0.284656    11.00000   -1.20000
AFIX   0
C8    1    0.713336    0.708492    0.273881    11.00000    0.06555    0.05859 =
         0.04204   -0.00316   -0.00583    0.03943
AFIX 137
H8A   2    0.707240    0.701694    0.228241    11.00000   -1.50000
H8B   2    0.711685    0.790064    0.288233    11.00000   -1.50000
H8C   2    0.640334    0.653903    0.289707    11.00000   -1.50000
AFIX   0
B1    3    1.067380    0.088123    0.248550    11.00000    0.02706    0.02443 =
         0.02353   -0.00002    0.00188    0.00227
B2    3    0.995578    0.175574    0.202109    11.00000    0.02354    0.03120 =
         0.02089    0.00071    0.00039    0.00270
AFIX 153
H2    2    0.959822    0.139345    0.153845    11.00000   -1.20000
AFIX   0
B3    3    0.936909    0.132641    0.278035    11.00000    0.02380    0.02565 =
         0.02155    0.00165    0.00115   -0.00031
AFIX 153
H3    2    0.854345    0.062396    0.290747    11.00000   -1.20000
AFIX   0
B4    3    1.100617    0.181145    0.313281    11.00000    0.02348    0.02135 =
         0.02136    0.00329    0.00060    0.00359
AFIX 153
H4    2    1.149702    0.149716    0.354586    11.00000   -1.20000
AFIX   0
B5    3    1.159358    0.224666    0.237406    11.00000    0.02204    0.02595 =
         0.02178    0.00308    0.00245    0.00519
AFIX 153
H5    2    1.255330    0.228136    0.217408    11.00000   -1.20000
AFIX   0
B6    3    1.064940    0.333657    0.217230    11.00000    0.02067    0.02893 =
         0.02251    0.00706    0.00169    0.00391
AFIX 153
H6    2    1.091572    0.391946    0.177719    11.00000   -1.20000
AFIX   0
B7    3    0.907401    0.268885    0.245402    11.00000    0.02060    0.03064 =
         0.02044    0.00466    0.00076    0.00374
AFIX 153
H7    2    0.807827    0.275332    0.228349    11.00000   -1.20000
AFIX   0
B8    3    0.981297    0.271901    0.324331    11.00000    0.02133    0.02405 =
         0.01979    0.00286    0.00134    0.00331
AFIX 153
H8    2    0.940769    0.280632    0.370956    11.00000   -1.20000
AFIX   0
B9    3    1.138869    0.336670    0.295822    11.00000    0.02028    0.02260 =
         0.02205    0.00377    0.00060    0.00342
AFIX 153
H9    2    1.225368    0.397487    0.319570    11.00000   -1.20000
AFIX   0
B10   3    1.004999    0.393828    0.280868    11.00000    0.02097    0.02637 =
         0.02515    0.00549    0.00094    0.00555

PART 2
C52A  1    0.272063    1.100936    0.967463   -21.00000    0.02729    0.02809 =
         0.03223    0.00221    0.00523    0.00506
AFIX  43
H52A  2    0.285826    1.044974    0.936065   -21.00000   -1.20000
AFIX   0
C53A  1    0.167442    1.074025    1.004124   -21.00000    0.02630    0.03949 =
         0.04503    0.00863    0.00561    0.00274
AFIX  43
H53A  2    0.108502    1.000052    0.997223   -21.00000   -1.20000
AFIX   0
C54A  1    0.148460    1.154405    1.050721   -21.00000    0.03027    0.05559 =
         0.03185    0.01091    0.00996    0.01483
AFIX  43
H54A  2    0.076339    1.135404    1.075508   -21.00000   -1.20000
AFIX   0
HKLF 4


REM  rj_007_auto_a.res in P-1
REM R1 =  0.0419 for    9753 Fo > 4sig(Fo)  and  0.0442 for all   10475 data
REM    643 parameters refined using     91 restraints

END

WGHT      0.0686      1.0659

REM Highest difference peak  0.863,  deepest hole -0.372,  1-sigma level  0.048
Q1    1   0.8079 -0.0223  0.2852  11.00000  0.05    0.86
Q2    1   1.1088  0.4800  0.1621  11.00000  0.05    0.86
;
_shelx_res_checksum              5419
_olex2_submission_original_sample_id RMJ-33
_olex2_submission_special_instructions 'No special instructions were received'
_oxdiff_exptl_absorpt_empirical_details 
;
Empirical correction (ABSPACK) includes:
- Absorption correction using spherical harmonics
- Frame scaling
;
_oxdiff_exptl_absorpt_empirical_full_max 1.125
_oxdiff_exptl_absorpt_empirical_full_min 0.884
